# Supplementary material for: {6-[2,5-Bis(chloro­meth­yl)-3,4-dihydroxy­tetra­hydro­furan-2-yl­oxy]-3-chloro-4,5-dihydr­oxy-3,4,5,6-tetra­hydro-2H-pyran-2-yl}methyl acetate dihydrate
Source: Acta Crystallogr Sect E Struct Rep Online. 2009 Dec 16;66(Pt 1):o167. doi: 10.1107/S1600536809053173 (PMC2980221; doi:10.1107/S1600536809053173)
Supplement: Supplementary file 1 [file e-66-0o167-sup1.cif]

##############################################################################
###                                                                        ###
###        Electronic paper (Acta Crystallographica Section E)             ###
###                                                                        ###
##############################################################################
#                                                                            #
# This CIF contains the data in a paper accepted for publication in Acta     #
# Crystallographica Section E. It conforms to the requirements of Notes      #
# for Authors for Section E, and has been peer reviewed under the auspices   #
# of the IUCr Commission on Journals.                                        #
#                                                                            #
# Full details of the Crystallographic Information File format               #
# are given in the paper "The Crystallographic Information File (CIF):       #
# a New Standard Archive File for Crystallography" by S. R. Hall, F. H.      #
# Allen and I. D. Brown [Acta Cryst. (1991), A47, 655-685].                  #
#                                                                            #
# The current version of the core CIF dictionary is obtainable from          #
# ftp://ftp.iucr.org/pub/cif_core.dic. The current version number is 2.4.    #
#                                                                            #
# Software is freely available for graphical display of the structure(s) in  #
# this CIF.  For information consult the CIF home page http://www.iucr.org/  #
# cif/home.html                                                              #
#                                                                            #
# This file may be used for bona fide research purposes within the           #
# scientific community so long as proper attribution is given to the journal # 
# article from which it was obtained.                                        #
#                                                                            #
##############################################################################
                                             
data_I
_audit_creation_method     SHELXL-97
_chemical_name_systematic
;
{6-[2,5-Bis(chloromethyl)-3,4-dihydroxytetrahydrofuran-2-yloxy]-
3-chloro-4,5-dihydroxy-3,4,5,6-tetrahydro-2<i>H</i>-pyran-2-yl}methyl
acetate dihydrate
;
_chemical_name_common     ?
_chemical_formula_moiety     'C14 H21 Cl3 O9, 2(H2 O)'
_chemical_formula_sum     'C14 H25 Cl3 O11'
_chemical_formula_iupac     'C14 H21 Cl3 O9, 2H2 O'
_chemical_formula_weight     475.69
_chemical_melting_point     ?
_symmetry_cell_setting     'Orthorhombic'
_symmetry_space_group_name_H-M     'P 21 21 21'
_symmetry_space_group_name_Hall     'P 2ac 2ab'
loop_
    _symmetry_equiv_pos_as_xyz
    'x, y, z'
    '-x+1/2, -y, z+1/2'
    '-x, y+1/2, -z+1/2'
    'x+1/2, -y+1/2, -z'
_cell_length_a     7.5824(8)
_cell_length_b     14.2703(14)
_cell_length_c     19.507(2)
_cell_angle_alpha     90.00
_cell_angle_beta     90.00
_cell_angle_gamma     90.00
_cell_volume     2110.7(4)
_cell_formula_units_Z     4
_cell_measurement_reflns_used     3263
_cell_measurement_theta_min     2.53
_cell_measurement_theta_max     25.66
_cell_measurement_temperature     298(2)
_exptl_crystal_description     block
_exptl_crystal_colour     Colorless
_exptl_crystal_size_max     0.42
_exptl_crystal_size_mid     0.22
_exptl_crystal_size_min     0.15
_exptl_crystal_density_diffrn     1.497
_exptl_crystal_density_meas     ?
_exptl_crystal_density_method     'not measured'
_exptl_crystal_F_000     992
_exptl_absorpt_coefficient_mu     0.487
_exptl_absorpt_correction_type     multi-scan
_exptl_absorpt_process_details     '(SADABS; Sheldrick, 1996)'
_exptl_absorpt_correction_T_min     0.8217
_exptl_absorpt_correction_T_max     0.9306
_exptl_special_details
;
?
;
_diffrn_ambient_temperature     298(2)
_diffrn_radiation_type     MoK\a
_diffrn_radiation_wavelength     0.71073
_diffrn_radiation_source     'fine-focus sealed tube'
_diffrn_radiation_monochromator     graphite
_diffrn_measurement_device_type     'Bruker SMART CCD area-detector'
_diffrn_measurement_method     '\f and \w scans'
_diffrn_detector_area_resol_mean     ?
_diffrn_reflns_number     8741
_diffrn_reflns_av_R_equivalents     0.0415
_diffrn_reflns_av_sigmaI/netI     0.0452
_diffrn_reflns_theta_min     1.77
_diffrn_reflns_theta_max     25.02
_diffrn_reflns_theta_full     25.02
_diffrn_measured_fraction_theta_max     1.000
_diffrn_measured_fraction_theta_full     1.000
_diffrn_reflns_limit_h_min     -8
_diffrn_reflns_limit_h_max     9
_diffrn_reflns_limit_k_min     -16
_diffrn_reflns_limit_k_max     9
_diffrn_reflns_limit_l_min     -21
_diffrn_reflns_limit_l_max     23
_diffrn_standards_number     0
_diffrn_standards_interval_count     ?
_diffrn_standards_interval_time     ?
_diffrn_standards_decay_%     ?
_reflns_number_total     3705
_reflns_number_gt     2973
_reflns_threshold_expression     I>2sigma(I)
_refine_ls_structure_factor_coef     Fsqd
_refine_ls_matrix_type     full
_refine_ls_R_factor_all     0.0528
_refine_ls_R_factor_gt     0.0359
_refine_ls_wR_factor_gt     0.0717
_refine_ls_wR_factor_ref     0.0805
_refine_ls_goodness_of_fit_ref     1.028
_refine_ls_restrained_S_all     1.028
_refine_ls_number_reflns     3705
_refine_ls_number_parameters     253
_refine_ls_number_restraints     0
_refine_ls_hydrogen_treatment     constr
_refine_ls_weighting_scheme     calc
_refine_ls_weighting_details
         'calc w=1/[\s^2^(Fo^2^)+(0.0283P)^2^+0.4654P] where P=(Fo^2^+2Fc^2^)/3'
_atom_sites_solution_hydrogens     geom
_atom_sites_solution_primary     direct
_atom_sites_solution_secondary     difmap
_refine_ls_shift/su_max     0.001
_refine_ls_shift/su_mean     0.000
_refine_diff_density_max     0.226
_refine_diff_density_min     -0.191
_refine_ls_extinction_method     none
_refine_ls_extinction_coef     ?
_refine_ls_abs_structure_details     'Flack (1983), 1569 Friedel pairs'
_refine_ls_abs_structure_Flack     0.10(6)
loop_
    _atom_type_symbol
    _atom_type_description
    _atom_type_scat_dispersion_real
    _atom_type_scat_dispersion_imag
    _atom_type_scat_source
    'C' 'C' 0.0033 0.0016
                         'International Tables Vol C Tables 4.2.6.8 and 6.1.1.4'
    'H' 'H' 0.0000 0.0000
                         'International Tables Vol C Tables 4.2.6.8 and 6.1.1.4'
    'O' 'O' 0.0106 0.0060
                         'International Tables Vol C Tables 4.2.6.8 and 6.1.1.4'
    'Cl' 'Cl' 0.1484 0.1585
                         'International Tables Vol C Tables 4.2.6.8 and 6.1.1.4'
_computing_data_collection     'SMART (Siemens, 1996)'
_computing_cell_refinement     'SAINT (Siemens, 1996)'
_computing_data_reduction     'SAINT (Siemens, 1996)'
_computing_structure_solution     'SHELXTL (Sheldrick, 2008)'
_computing_structure_refinement     'SHELXTL (Sheldrick, 2008)'
_computing_molecular_graphics     'SHELXTL (Sheldrick, 2008)'
_computing_publication_material     'SHELXTL (Sheldrick, 2008)'
loop_
    _atom_site_type_symbol
    _atom_site_label
    _atom_site_fract_x
    _atom_site_fract_y
    _atom_site_fract_z
    _atom_site_U_iso_or_equiv
    _atom_site_adp_type
    _atom_site_calc_flag
    _atom_site_refinement_flags
    _atom_site_occupancy
    _atom_site_disorder_assembly
    _atom_site_disorder_group
    Cl Cl1 1.02954(11) 0.51019(6) 0.41375(4) 0.0512(2) Uani d . 1 . .
    Cl Cl2 0.69677(15) 0.68921(6) 0.81804(4) 0.0696(3) Uani d . 1 . .
    Cl Cl3 0.80356(16) 0.31574(7) 0.75058(6) 0.0844(4) Uani d . 1 . .
    O O1 0.8271(2) 0.49683(12) 0.55568(8) 0.0347(4) Uani d . 1 . .
    O O2 0.7716(2) 0.62834(12) 0.62281(8) 0.0310(4) Uani d . 1 . .
    O O3 1.1081(2) 0.69493(13) 0.60293(9) 0.0364(5) Uani d . 1 . .
    H H3 1.0327 0.7349 0.6101 0.055 Uiso calc R 1 . .
    O O4 1.1037(3) 0.70723(12) 0.45730(9) 0.0397(5) Uani d . 1 . .
    H H4 1.0639 0.7447 0.4295 0.060 Uiso calc R 1 . .
    O O5 0.5109(3) 0.42018(15) 0.50144(11) 0.0549(6) Uani d . 1 . .
    O O6 0.7424(2) 0.52803(11) 0.71868(9) 0.0329(4) Uani d . 1 . .
    O O7 0.4430(3) 0.67403(16) 0.62983(11) 0.0534(6) Uani d . 1 . .
    H H7 0.3350 0.6751 0.6278 0.080 Uiso calc R 1 . .
    O O8 0.2886(3) 0.47783(15) 0.67508(11) 0.0536(6) Uani d . 1 . .
    H H8 0.2590 0.4845 0.7152 0.080 Uiso calc R 1 . .
    O O9 0.3805(4) 0.35928(18) 0.41001(13) 0.0728(8) Uani d . 1 . .
    O O10 0.9171(3) 0.85590(14) 0.60537(13) 0.0619(7) Uani d . 1 . .
    H H10C 0.8167 0.8417 0.5890 0.074 Uiso d R 1 . .
    H H10D 0.9044 0.9015 0.6329 0.074 Uiso d R 1 . .
    O O11 0.0863(3) 0.51355(17) 0.79506(11) 0.0628(6) Uani d . 1 . .
    H H11E -0.0125 0.5198 0.7750 0.075 Uiso d R 1 . .
    H H11F 0.0905 0.5519 0.8283 0.075 Uiso d R 1 . .
    C C1 0.9025(4) 0.56650(18) 0.59817(13) 0.0304(6) Uani d . 1 . .
    H H1 0.9602 0.5361 0.6373 0.036 Uiso calc R 1 . .
    C C2 1.0379(4) 0.62448(18) 0.55956(13) 0.0299(6) Uani d . 1 . .
    H H2 1.1350 0.5825 0.5471 0.036 Uiso calc R 1 . .
    C C3 0.9628(4) 0.66439(18) 0.49342(13) 0.0309(6) Uani d . 1 . .
    H H3A 0.8761 0.7127 0.5051 0.037 Uiso calc R 1 . .
    C C4 0.8711(4) 0.58870(19) 0.45181(13) 0.0339(7) Uani d . 1 . .
    H H4A 0.8051 0.6191 0.4148 0.041 Uiso calc R 1 . .
    C C5 0.7409(4) 0.53505(18) 0.49644(14) 0.0346(6) Uani d . 1 . .
    H H5 0.6492 0.5786 0.5119 0.042 Uiso calc R 1 . .
    C C6 0.6536(4) 0.4552(2) 0.45939(16) 0.0471(8) Uani d . 1 . .
    H H6A 0.6081 0.4765 0.4156 0.056 Uiso calc R 1 . .
    H H6B 0.7385 0.4057 0.4509 0.056 Uiso calc R 1 . .
    C C7 0.6951(4) 0.61492(17) 0.68933(13) 0.0295(6) Uani d . 1 . .
    C C8 0.4961(4) 0.61162(19) 0.68120(14) 0.0352(7) Uani d . 1 . .
    H H8A 0.4398 0.6288 0.7247 0.042 Uiso calc R 1 . .
    C C9 0.4633(4) 0.5094(2) 0.66658(14) 0.0369(7) Uani d . 1 . .
    H H9 0.4991 0.4967 0.6192 0.044 Uiso calc R 1 . .
    C C10 0.5962(4) 0.46240(19) 0.71439(15) 0.0370(7) Uani d . 1 . .
    H H10 0.5433 0.4546 0.7599 0.044 Uiso calc R 1 . .
    C C11 0.6622(5) 0.3694(2) 0.68905(17) 0.0497(8) Uani d . 1 . .
    H H11A 0.7261 0.3782 0.6465 0.060 Uiso calc R 1 . .
    H H11B 0.5627 0.3285 0.6799 0.060 Uiso calc R 1 . .
    C C12 0.7704(5) 0.6936(2) 0.73225(13) 0.0437(8) Uani d . 1 . .
    H H12A 0.7364 0.7532 0.7123 0.052 Uiso calc R 1 . .
    H H12B 0.8981 0.6899 0.7315 0.052 Uiso calc R 1 . .
    C C13 0.3859(5) 0.3717(2) 0.47033(19) 0.0516(9) Uani d . 1 . .
    C C14 0.2524(5) 0.3352(3) 0.52023(19) 0.0766(12) Uani d . 1 . .
    H H14A 0.3003 0.2821 0.5441 0.115 Uiso calc R 1 . .
    H H14B 0.1479 0.3166 0.4960 0.115 Uiso calc R 1 . .
    H H14C 0.2233 0.3834 0.5526 0.115 Uiso calc R 1 . .
loop_
    _atom_site_aniso_label
    _atom_site_aniso_U_11
    _atom_site_aniso_U_22
    _atom_site_aniso_U_33
    _atom_site_aniso_U_12
    _atom_site_aniso_U_13
    _atom_site_aniso_U_23
    Cl1 0.0524(5) 0.0546(5) 0.0466(4) -0.0006(4) 0.0119(4) -0.0130(4)
    Cl2 0.1087(9) 0.0690(5) 0.0311(4) 0.0230(6) -0.0028(5) -0.0049(4)
    Cl3 0.0934(9) 0.0619(6) 0.0980(8) 0.0202(6) -0.0228(7) 0.0209(6)
    O1 0.0398(11) 0.0339(9) 0.0304(10) -0.0023(9) -0.0014(9) 0.0024(8)
    O2 0.0281(10) 0.0377(10) 0.0273(10) 0.0053(9) 0.0027(8) 0.0068(8)
    O3 0.0258(10) 0.0402(11) 0.0431(11) 0.0001(9) -0.0042(9) -0.0064(9)
    O4 0.0352(11) 0.0427(11) 0.0413(11) -0.0018(10) 0.0055(10) 0.0128(10)
    O5 0.0577(15) 0.0651(14) 0.0419(12) -0.0286(13) -0.0010(12) -0.0018(11)
    O6 0.0326(11) 0.0340(10) 0.0321(10) -0.0010(9) -0.0045(9) 0.0071(8)
    O7 0.0249(12) 0.0672(15) 0.0679(15) 0.0043(11) -0.0037(10) 0.0382(12)
    O8 0.0330(12) 0.0719(15) 0.0560(13) -0.0154(12) -0.0016(10) 0.0056(12)
    O9 0.0735(19) 0.0873(18) 0.0577(16) -0.0277(15) -0.0058(15) -0.0145(15)
    O10 0.0496(15) 0.0453(13) 0.0908(18) 0.0043(11) -0.0205(14) -0.0132(12)
    O11 0.0531(14) 0.0871(17) 0.0482(13) 0.0025(14) -0.0063(11) -0.0002(13)
    C1 0.0294(15) 0.0322(14) 0.0295(15) 0.0043(13) -0.0043(12) 0.0033(12)
    C2 0.0246(14) 0.0304(14) 0.0347(14) 0.0014(13) -0.0021(12) -0.0005(12)
    C3 0.0260(15) 0.0334(14) 0.0333(14) -0.0017(13) 0.0038(13) 0.0034(12)
    C4 0.0344(17) 0.0385(15) 0.0290(15) 0.0000(13) -0.0031(13) 0.0020(12)
    C5 0.0333(16) 0.0392(15) 0.0314(14) -0.0043(13) -0.0031(13) -0.0014(12)
    C6 0.047(2) 0.0521(18) 0.0420(17) -0.0170(16) 0.0015(16) -0.0037(15)
    C7 0.0314(16) 0.0309(14) 0.0263(14) 0.0012(13) -0.0005(12) 0.0079(11)
    C8 0.0299(17) 0.0417(16) 0.0341(15) 0.0059(14) 0.0030(13) 0.0066(13)
    C9 0.0303(15) 0.0476(17) 0.0329(15) -0.0062(15) 0.0003(12) 0.0065(13)
    C10 0.0321(16) 0.0425(17) 0.0362(16) -0.0065(14) 0.0006(14) 0.0095(14)
    C11 0.052(2) 0.0373(17) 0.060(2) -0.0049(16) -0.0078(17) 0.0065(16)
    C12 0.057(2) 0.0391(16) 0.0346(16) -0.0028(16) -0.0043(15) 0.0023(13)
    C13 0.053(2) 0.0424(18) 0.059(2) -0.0080(17) -0.0037(19) 0.0036(18)
    C14 0.072(3) 0.084(3) 0.074(3) -0.040(2) -0.008(2) 0.019(2)
loop_
    _geom_bond_atom_site_label_1
    _geom_bond_atom_site_label_2
    _geom_bond_site_symmetry_2
    _geom_bond_distance
    _geom_bond_publ_flag
    Cl1 C4 . 1.802(3) ?
    Cl2 C12 . 1.765(3) ?
    Cl3 C11 . 1.782(3) ?
    O1 C1 . 1.415(3) ?
    O1 C5 . 1.436(3) ?
    O2 C1 . 1.412(3) ?
    O2 C7 . 1.434(3) ?
    O3 C2 . 1.418(3) ?
    O3 H3 . 0.8200 ?
    O4 C3 . 1.418(3) ?
    O4 H4 . 0.8200 ?
    O5 C13 . 1.321(4) ?
    O5 C6 . 1.447(4) ?
    O6 C7 . 1.412(3) ?
    O6 C10 . 1.454(3) ?
    O7 C8 . 1.400(3) ?
    O7 H7 . 0.8200 ?
    O8 C9 . 1.409(3) ?
    O8 H8 . 0.8200 ?
    O9 C13 . 1.191(4) ?
    O10 H10C . 0.8500 ?
    O10 H10D . 0.8500 ?
    O11 H11E . 0.8500 ?
    O11 H11F . 0.8500 ?
    C1 C2 . 1.518(4) ?
    C1 H1 . 0.9800 ?
    C2 C3 . 1.521(3) ?
    C2 H2 . 0.9800 ?
    C3 C4 . 1.519(4) ?
    C3 H3A . 0.9800 ?
    C4 C5 . 1.523(4) ?
    C4 H4A . 0.9800 ?
    C5 C6 . 1.503(4) ?
    C5 H5 . 0.9800 ?
    C6 H6A . 0.9700 ?
    C6 H6B . 0.9700 ?
    C7 C12 . 1.512(4) ?
    C7 C8 . 1.518(4) ?
    C8 C9 . 1.507(4) ?
    C8 H8A . 0.9800 ?
    C9 C10 . 1.528(4) ?
    C9 H9 . 0.9800 ?
    C10 C11 . 1.502(4) ?
    C10 H10 . 0.9800 ?
    C11 H11A . 0.9700 ?
    C11 H11B . 0.9700 ?
    C12 H12A . 0.9700 ?
    C12 H12B . 0.9700 ?
    C13 C14 . 1.498(5) ?
    C14 H14A . 0.9600 ?
    C14 H14B . 0.9600 ?
    C14 H14C . 0.9600 ?
loop_
    _geom_angle_atom_site_label_1
    _geom_angle_atom_site_label_2
    _geom_angle_atom_site_label_3
    _geom_angle_site_symmetry_1
    _geom_angle_site_symmetry_3
    _geom_angle
    _geom_angle_publ_flag
    C1 O1 C5 . . 112.87(19) ?
    C1 O2 C7 . . 120.57(18) ?
    C2 O3 H3 . . 109.5 ?
    C3 O4 H4 . . 109.5 ?
    C13 O5 C6 . . 117.2(2) ?
    C7 O6 C10 . . 110.44(19) ?
    C8 O7 H7 . . 109.5 ?
    C9 O8 H8 . . 109.5 ?
    H10C O10 H10D . . 108.6 ?
    H11E O11 H11F . . 108.5 ?
    O2 C1 O1 . . 110.8(2) ?
    O2 C1 C2 . . 107.7(2) ?
    O1 C1 C2 . . 111.4(2) ?
    O2 C1 H1 . . 109.0 ?
    O1 C1 H1 . . 109.0 ?
    C2 C1 H1 . . 109.0 ?
    O3 C2 C1 . . 110.1(2) ?
    O3 C2 C3 . . 112.4(2) ?
    C1 C2 C3 . . 111.8(2) ?
    O3 C2 H2 . . 107.4 ?
    C1 C2 H2 . . 107.4 ?
    C3 C2 H2 . . 107.4 ?
    O4 C3 C4 . . 112.7(2) ?
    O4 C3 C2 . . 107.5(2) ?
    C4 C3 C2 . . 111.0(2) ?
    O4 C3 H3A . . 108.5 ?
    C4 C3 H3A . . 108.5 ?
    C2 C3 H3A . . 108.5 ?
    C3 C4 C5 . . 110.4(2) ?
    C3 C4 Cl1 . . 110.9(2) ?
    C5 C4 Cl1 . . 110.81(19) ?
    C3 C4 H4A . . 108.2 ?
    C5 C4 H4A . . 108.2 ?
    Cl1 C4 H4A . . 108.2 ?
    O1 C5 C6 . . 107.4(2) ?
    O1 C5 C4 . . 110.8(2) ?
    C6 C5 C4 . . 113.1(2) ?
    O1 C5 H5 . . 108.5 ?
    C6 C5 H5 . . 108.5 ?
    C4 C5 H5 . . 108.5 ?
    O5 C6 C5 . . 108.6(2) ?
    O5 C6 H6A . . 110.0 ?
    C5 C6 H6A . . 110.0 ?
    O5 C6 H6B . . 110.0 ?
    C5 C6 H6B . . 110.0 ?
    H6A C6 H6B . . 108.4 ?
    O6 C7 O2 . . 112.4(2) ?
    O6 C7 C12 . . 109.4(2) ?
    O2 C7 C12 . . 104.4(2) ?
    O6 C7 C8 . . 105.5(2) ?
    O2 C7 C8 . . 108.2(2) ?
    C12 C7 C8 . . 117.1(2) ?
    O7 C8 C9 . . 115.7(2) ?
    O7 C8 C7 . . 109.9(2) ?
    C9 C8 C7 . . 102.3(2) ?
    O7 C8 H8A . . 109.5 ?
    C9 C8 H8A . . 109.5 ?
    C7 C8 H8A . . 109.5 ?
    O8 C9 C8 . . 116.2(2) ?
    O8 C9 C10 . . 114.1(2) ?
    C8 C9 C10 . . 101.6(2) ?
    O8 C9 H9 . . 108.2 ?
    C8 C9 H9 . . 108.2 ?
    C10 C9 H9 . . 108.2 ?
    O6 C10 C11 . . 109.5(2) ?
    O6 C10 C9 . . 104.8(2) ?
    C11 C10 C9 . . 114.0(2) ?
    O6 C10 H10 . . 109.5 ?
    C11 C10 H10 . . 109.5 ?
    C9 C10 H10 . . 109.5 ?
    C10 C11 Cl3 . . 111.0(2) ?
    C10 C11 H11A . . 109.4 ?
    Cl3 C11 H11A . . 109.4 ?
    C10 C11 H11B . . 109.4 ?
    Cl3 C11 H11B . . 109.4 ?
    H11A C11 H11B . . 108.0 ?
    C7 C12 Cl2 . . 112.3(2) ?
    C7 C12 H12A . . 109.1 ?
    Cl2 C12 H12A . . 109.1 ?
    C7 C12 H12B . . 109.1 ?
    Cl2 C12 H12B . . 109.1 ?
    H12A C12 H12B . . 107.9 ?
    O9 C13 O5 . . 123.8(3) ?
    O9 C13 C14 . . 124.6(3) ?
    O5 C13 C14 . . 111.6(3) ?
    C13 C14 H14A . . 109.5 ?
    C13 C14 H14B . . 109.5 ?
    H14A C14 H14B . . 109.5 ?
    C13 C14 H14C . . 109.5 ?
    H14A C14 H14C . . 109.5 ?
    H14B C14 H14C . . 109.5 ?
loop_
    _geom_torsion_atom_site_label_1
    _geom_torsion_atom_site_label_2
    _geom_torsion_atom_site_label_3
    _geom_torsion_atom_site_label_4
    _geom_torsion_site_symmetry_1
    _geom_torsion_site_symmetry_2
    _geom_torsion_site_symmetry_3
    _geom_torsion_site_symmetry_4
    _geom_torsion
    _geom_torsion_publ_flag
    C7 O2 C1 O1 . . . . 96.6(2) ?
    C7 O2 C1 C2 . . . . -141.3(2) ?
    C5 O1 C1 O2 . . . . 60.7(3) ?
    C5 O1 C1 C2 . . . . -59.1(3) ?
    O2 C1 C2 O3 . . . . 57.0(3) ?
    O1 C1 C2 O3 . . . . 178.7(2) ?
    O2 C1 C2 C3 . . . . -68.7(3) ?
    O1 C1 C2 C3 . . . . 52.9(3) ?
    O3 C2 C3 O4 . . . . 62.5(3) ?
    C1 C2 C3 O4 . . . . -173.0(2) ?
    O3 C2 C3 C4 . . . . -173.8(2) ?
    C1 C2 C3 C4 . . . . -49.3(3) ?
    O4 C3 C4 C5 . . . . 171.3(2) ?
    C2 C3 C4 C5 . . . . 50.6(3) ?
    O4 C3 C4 Cl1 . . . . 48.1(3) ?
    C2 C3 C4 Cl1 . . . . -72.6(2) ?
    C1 O1 C5 C6 . . . . -175.1(2) ?
    C1 O1 C5 C4 . . . . 60.9(3) ?
    C3 C4 C5 O1 . . . . -55.8(3) ?
    Cl1 C4 C5 O1 . . . . 67.5(2) ?
    C3 C4 C5 C6 . . . . -176.5(2) ?
    Cl1 C4 C5 C6 . . . . -53.2(3) ?
    C13 O5 C6 C5 . . . . 159.2(3) ?
    O1 C5 C6 O5 . . . . 67.8(3) ?
    C4 C5 C6 O5 . . . . -169.6(2) ?
    C10 O6 C7 O2 . . . . -104.0(2) ?
    C10 O6 C7 C12 . . . . 140.5(2) ?
    C10 O6 C7 C8 . . . . 13.7(3) ?
    C1 O2 C7 O6 . . . . -10.3(3) ?
    C1 O2 C7 C12 . . . . 108.2(3) ?
    C1 O2 C7 C8 . . . . -126.4(2) ?
    O6 C7 C8 O7 . . . . -156.5(2) ?
    O2 C7 C8 O7 . . . . -36.0(3) ?
    C12 C7 C8 O7 . . . . 81.6(3) ?
    O6 C7 C8 C9 . . . . -33.1(3) ?
    O2 C7 C8 C9 . . . . 87.4(2) ?
    C12 C7 C8 C9 . . . . -155.0(2) ?
    O7 C8 C9 O8 . . . . -77.6(3) ?
    C7 C8 C9 O8 . . . . 163.0(2) ?
    O7 C8 C9 C10 . . . . 158.0(2) ?
    C7 C8 C9 C10 . . . . 38.6(3) ?
    C7 O6 C10 C11 . . . . 133.7(2) ?
    C7 O6 C10 C9 . . . . 11.0(3) ?
    O8 C9 C10 O6 . . . . -156.9(2) ?
    C8 C9 C10 O6 . . . . -31.1(3) ?
    O8 C9 C10 C11 . . . . 83.4(3) ?
    C8 C9 C10 C11 . . . . -150.8(2) ?
    O6 C10 C11 Cl3 . . . . 67.2(3) ?
    C9 C10 C11 Cl3 . . . . -175.7(2) ?
    O6 C7 C12 Cl2 . . . . -58.1(3) ?
    O2 C7 C12 Cl2 . . . . -178.66(18) ?
    C8 C7 C12 Cl2 . . . . 61.8(3) ?
    C6 O5 C13 O9 . . . . -3.6(5) ?
    C6 O5 C13 C14 . . . . 176.7(3) ?
loop_
    _geom_hbond_atom_site_label_D
    _geom_hbond_atom_site_label_H
    _geom_hbond_atom_site_label_A
    _geom_hbond_site_symmetry_A
    _geom_hbond_distance_DH
    _geom_hbond_distance_HA
    _geom_hbond_distance_DA
    _geom_hbond_angle_DHA
    O3 H3 O10 . 0.82 1.94 2.716(3) 157.9
    O4 H4 O7 4_566 0.82 1.88 2.692(3) 172.3
    O7 H7 O3 1_455 0.82 1.81 2.610(3) 164.8
    O8 H8 O11 . 0.82 2.08 2.844(3) 155.8
    O10 H10C O4 4_466 0.85 1.98 2.820(3) 170.8
    O10 H10D O11 3_656 0.85 2.13 2.972(3) 171.4
    O11 H11E O6 1_455 0.85 2.16 3.011(3) 175.9
    O11 H11F O9 2_565 0.85 2.05 2.896(3) 175.6
data_global
_journal_date_recd_electronic     2009-11-19
_journal_date_accepted     2009-12-10
_journal_name_full     'Acta Crystallographica, Section E'
_journal_year     2010
_journal_volume     66
_journal_issue      1
_journal_page_first     o167
_journal_page_last     o167
_journal_paper_category     QO
_journal_coeditor_code     XU2685
_publ_contact_author_name     'Jingyu Zhang'
_publ_contact_author_address
;
School of Pharmacy
Henan University of Traditional Chinese Medicine
Zhengzhou 450008
People's Republic of China
;
_publ_contact_author_email     jyzhang2004@126.com
_publ_contact_author_fax     '86 371 65962546'
_publ_contact_author_phone     '86 371 66585527'
_publ_section_title
;\
{6-[2,5-Bis(chloromethyl)-3,4-dihydroxytetrahydrofuran-2-yloxy]-3-chloro-4,5-\
dihydroxy-3,4,5,6-tetrahydro-2<i>H</i>-pyran-2-yl}methyl acetate dihydrate
;
loop_
    _publ_author_name
    _publ_author_address
    'Jing-Yu Zhang'
;
  School of Pharmacy
  Henan University of Traditional Chinese Medicine
  Zhengzhou 450008
  People's Republic of China
;
    'Xue-Hui Hou'
;
 Department of Humanities and Basic Sciences
 Zhengzhou College of Animal Husbandry Engineering
 Zhengzhou 450011
 People's Republic of China
;
    'Xue-Fen Wu'
;
  School of Pharmacy
  Henan University of Traditional Chinese Medicine
  Zhengzhou 450008
  People's Republic of China
;
