# Supplementary material for: {6-[2,5-Bis(chloro­meth­yl)-3,4-dihydroxy­tetra­hydro­furan-2-yl­oxy]-3-chloro-4,5-dihydr­oxy-3,4,5,6-tetra­hydro-2H-pyran-2-yl}methyl acetate dihydrate
Source: Acta Crystallogr Sect E Struct Rep Online. 2009 Dec 16;66(Pt 1):o167. doi: 10.1107/S1600536809053173 (PMC2980221; doi:10.1107/S1600536809053173)
Supplement: Supplementary file 2 [file e-66-0o167-Isup2.hkl]

# 
# h,k,l, Fc-squared, Fo-squared, sigma(Fo-squared) and status flag 
# 
data_I
_shelx_title ' 090430g in P2(1)2(1)2(1)' 
_shelx_refln_list_code          4 
_shelx_F_calc_maximum      191.87 
_exptl_crystal_F_000       992.00 
_reflns_d_resolution_high  0.8402 
 
loop_ 
 _symmetry_equiv_pos_as_xyz 
 'x, y, z' 
 '-x+1/2, -y, z+1/2' 
 '-x, y+1/2, -z+1/2' 
 'x+1/2, -y+1/2, -z' 
 
_cell_length_a     7.5824 
_cell_length_b    14.2703 
_cell_length_c    19.5065 
_cell_angle_alpha  90.000 
_cell_angle_beta   90.000 
_cell_angle_gamma  90.000 
 
_shelx_F_squared_multiplier     1.000 
 
loop_ 
 _refln_index_h 
 _refln_index_k 
 _refln_index_l 
 _refln_F_squared_calc 
 _refln_F_squared_meas 
 _refln_F_squared_sigma 
 _refln_observed_status 
   2   0   0     1084.62     1024.75     29.52 o 
   4   0   0     1366.92     1365.22     45.38 o 
   6   0   0      365.36      431.41     30.22 o 
   8   0   0       42.26       30.73     16.75 o 
   1   1   0    12278.83    12053.90    117.55 o 
   2   1   0     3251.91     3307.97     38.50 o 
   3   1   0    11725.97    11726.83    151.17 o 
   4   1   0     2251.73     2228.70     93.82 o 
   5   1   0     1202.76     1133.67     44.24 o 
   6   1   0       50.84       28.59     10.21 o 
   7   1   0      201.37      186.07     19.23 o 
   8   1   0       86.35      115.78     17.35 o 
   9   1   0        8.43        2.84     12.68 o 
   0   2   0     9737.43     9874.50    126.49 o 
   1   2   0     7983.36     7900.93     78.42 o 
   2   2   0     4305.88     4230.07     76.02 o 
   3   2   0        7.63       -3.02      3.30 o 
   4   2   0     1530.15     1585.30     27.40 o 
   5   2   0     1211.72     1141.81     31.80 o 
   6   2   0      109.50      106.27     15.19 o 
   7   2   0      173.55      165.47     18.42 o 
   8   2   0       47.58       37.16     21.36 o 
   1   3   0      945.54      879.87     11.10 o 
   2   3   0     4526.41     4515.96     74.65 o 
   3   3   0     5882.26     6081.23    151.82 o 
   4   3   0        9.47       10.90      4.84 o 
   5   3   0      372.15      415.66     15.03 o 
   6   3   0      131.53       97.05     13.85 o 
   7   3   0     1638.96     1734.08     47.13 o 
   8   3   0       66.53       66.68     14.54 o 
   0   4   0        4.29       -0.70      2.47 o 
   1   4   0     5572.53     5571.85     67.14 o 
   2   4   0       25.22        9.61      4.00 o 
   3   4   0      894.77      846.18     37.77 o 
   4   4   0      573.18      587.06     29.76 o 
   5   4   0      851.43      843.14     39.08 o 
   6   4   0       35.10       24.36     10.17 o 
   7   4   0       30.28       43.72     18.45 o 
   8   4   0        0.13       -4.51     19.41 o 
   1   5   0      570.18      518.66      9.14 o 
   2   5   0      249.13      237.88      6.77 o 
   3   5   0     6151.50     6384.69    218.73 o 
   4   5   0      221.54      227.63     10.15 o 
   5   5   0      430.39      429.65     14.78 o 
   6   5   0      695.64      707.61     20.97 o 
   7   5   0        8.51       14.07     10.36 o 
   8   5   0        3.14        0.66     16.31 o 
   0   6   0    36813.75    36156.79    727.05 o 
   1   6   0     2377.34     2547.93     61.23 o 
   2   6   0      362.38      348.71     10.49 o 
   3   6   0      618.73      547.10     22.39 o 
   4   6   0      511.47      556.61     28.62 o 
   5   6   0      857.37      940.50     52.03 o 
   6   6   0       56.91       42.22      8.64 o 
   7   6   0       11.13       -7.82     13.02 o 
   8   6   0      129.22      163.47     51.04 o 
   1   7   0      950.80      896.18     15.37 o 
   2   7   0      883.58      891.99     40.60 o 
   3   7   0     1067.66     1070.55     59.44 o 
   4   7   0     1692.63     1699.82     90.75 o 
   5   7   0      869.15      879.03     28.54 o 
   6   7   0       83.59      106.17     15.86 o 
   7   7   0       18.20       35.63     14.22 o 
   8   7   0       82.86       90.55     18.40 o 
   0   8   0       60.30       95.68      8.47 o 
   1   8   0        2.92       12.11      4.66 o 
   2   8   0     1341.50     1335.44     60.41 o 
   3   8   0      108.65      130.63      7.70 o 
   4   8   0      407.65      379.81     40.75 o 
   5   8   0      226.02      255.05     24.70 o 
   6   8   0      103.57       97.89     15.91 o 
   7   8   0        0.02        7.05     11.36 o 
   1   9   0      134.20      138.80      7.23 o 
   2   9   0      347.78      339.85     15.68 o 
   3   9   0     1035.38     1005.26     54.73 o 
   4   9   0      440.84      463.67     22.94 o 
   5   9   0       87.07      103.74     11.90 o 
   6   9   0       11.52       -2.22     12.75 o 
   7   9   0       46.65       41.01     14.73 o 
   0  10   0     3248.27     3089.55     50.92 o 
   1  10   0      692.69      651.09     17.39 o 
   2  10   0       14.63        4.05      7.76 o 
   3  10   0      557.58      560.11     39.62 o 
   4  10   0      223.88      223.93     14.99 o 
   5  10   0       41.67       37.59      9.08 o 
   6  10   0      112.18      156.97     36.97 o 
   7  10   0       27.11       33.36     17.12 o 
   1  11   0      290.60      292.12     12.46 o 
   2  11   0     1179.08     1098.23     45.63 o 
   3  11   0       13.48       14.59      7.36 o 
   4  11   0       44.84       34.28     12.68 o 
   5  11   0      274.65      297.26     20.31 o 
   6  11   0      121.01      173.86     35.23 o 
   0  12   0       85.54       55.12     15.75 o 
   1  12   0        3.81       -3.55      8.08 o 
   2  12   0      800.95      788.62     26.51 o 
   3  12   0      321.35      334.07     45.53 o 
   4  12   0       18.83        2.71      7.68 o 
   5  12   0      255.70      287.07     99.63 o 
   6  12   0      171.89      253.36     24.59 o 
   1  13   0      963.06     1044.86     31.18 o 
   2  13   0       47.00       33.78     10.72 o 
   3  13   0      499.76      474.27     22.44 o 
   4  13   0      374.79      324.57     24.61 o 
   5  13   0      218.83      281.70     41.56 o 
   0  14   0       25.87       29.07     16.49 o 
   1  14   0        2.31        9.32      9.50 o 
   2  14   0      445.28      456.35     22.17 o 
   3  14   0       98.90      118.21     24.65 o 
   4  14   0       61.50       60.43     14.04 o 
   5  14   0      173.17      195.76     32.95 o 
   1  15   0        0.56      -12.99      9.24 o 
   2  15   0       53.98       27.33     11.42 o 
   3  15   0      374.37      402.03     23.25 o 
   4  15   0       57.90      103.75     23.65 o 
   0  16   0      546.68      636.92     39.22 o 
   1  16   0      189.04      227.55     21.59 o 
   2  16   0       15.54        9.01     11.16 o 
   3  16   0        1.97       12.70     11.98 o 
   1   0   1     1641.84     1586.32     22.16 o 
   2   0   1     2853.61     2852.91     43.21 o 
   3   0   1     1483.74     1635.34     32.39 o 
   4   0   1      471.80      425.32     17.37 o 
   5   0   1     1595.33     1680.12     87.63 o 
   6   0   1        2.02       -7.82      7.36 o 
   7   0   1       11.95        7.89      9.87 o 
   8   0   1       85.78       69.13     14.90 o 
   9   0   1       10.22        3.72     11.77 o 
  -9   1   1        6.72       -7.05     10.92 o 
  -8   1   1       81.54       94.81     16.16 o 
  -7   1   1       51.94       44.16     12.11 o 
  -6   1   1     1080.10     1032.25     33.03 o 
  -5   1   1      158.11      161.77     14.83 o 
  -4   1   1      174.05      146.39     13.12 o 
  -3   1   1     2776.72     2837.47     78.27 o 
  -2   1   1     4812.93     4627.13     50.56 o 
  -1   1   1      626.16      611.11     10.81 o 
   0   1   1     6604.56     6452.98    112.71 o 
   1   1   1      676.63      653.99      8.59 o 
   2   1   1     4862.90     4739.70     52.26 o 
   3   1   1     2715.38     2768.98     36.91 o 
   4   1   1      169.61      148.17     12.95 o 
   5   1   1      167.12      150.07     34.85 o 
   6   1   1     1071.68     1045.36     33.22 o 
   7   1   1       50.84       64.66     13.33 o 
   8   1   1       80.57       90.88     27.60 o 
   9   1   1        7.00      -14.42      9.64 o 
  -8   2   1      187.33      209.13     58.53 o 
  -7   2   1      236.51      270.51     20.48 o 
  -6   2   1      684.55      678.27     26.63 o 
  -5   2   1      618.50      635.55     23.41 o 
  -4   2   1      632.01      742.22     22.83 o 
  -3   2   1     2232.24     2283.81     31.56 o 
  -2   2   1      283.24      297.37     22.82 o 
  -1   2   1     2570.03     2507.03     31.10 o 
   0   2   1     6263.21     6143.66     74.25 o 
   1   2   1     2635.91     2567.34     43.17 o 
   2   2   1      284.81      298.61      9.57 o 
   3   2   1     2196.74     2305.10     37.11 o 
   4   2   1      649.07      678.23     18.48 o 
   5   2   1      617.50      681.85     24.37 o 
   6   2   1      679.28      654.18     27.17 o 
   7   2   1      234.67      233.45     21.36 o 
   8   2   1      188.81      183.12     20.73 o 
  -8   3   1      140.53       99.51     26.38 o 
  -7   3   1       34.87       18.66     10.23 o 
  -6   3   1       57.84       47.70     11.24 o 
  -5   3   1      111.04       93.18     11.87 o 
  -4   3   1      532.60      548.81     15.01 o 
  -3   3   1     1072.86     1034.84     23.06 o 
  -2   3   1     1308.31     1359.29     29.99 o 
  -1   3   1      802.52      866.33     13.83 o 
   0   3   1        5.98        8.20      1.96 o 
   1   3   1      827.68      884.12     14.41 o 
   2   3   1     1304.34     1405.06     34.43 o 
   3   3   1     1021.57     1052.13     23.29 o 
   4   3   1      552.15      552.55     15.36 o 
   5   3   1      115.22       98.57      9.48 o 
   6   3   1       55.35       49.13     11.14 o 
   7   3   1       34.12       46.47     12.52 o 
   8   3   1      140.71      137.30     18.77 o 
  -8   4   1       19.36       14.61     18.30 o 
  -7   4   1      408.28      425.29     35.86 o 
  -6   4   1       64.52       56.15     18.41 o 
  -5   4   1       35.72        8.96      9.15 o 
  -4   4   1     1356.02     1319.26     30.15 o 
  -3   4   1      730.60      792.64     16.49 o 
  -2   4   1     2391.13     2412.49     72.21 o 
  -1   4   1     2659.20     2740.91     38.24 o 
   0   4   1      344.81      364.12      6.95 o 
   1   4   1     2697.39     2760.28     57.98 o 
   2   4   1     2409.44     2392.48     74.07 o 
   3   4   1      751.06      778.30     18.37 o 
   4   4   1     1364.18     1324.25     38.51 o 
   5   4   1       35.57       23.80      5.64 o 
   6   4   1       66.85       67.19     12.54 o 
   7   4   1      405.77      465.25     22.46 o 
   8   4   1       19.76       10.37      9.56 o 
  -8   5   1      207.25      238.12     35.64 o 
  -7   5   1      149.41      173.13     38.30 o 
  -6   5   1      589.49      586.15     38.26 o 
  -5   5   1       74.19       63.91      8.37 o 
  -4   5   1      339.20      343.89     13.84 o 
  -3   5   1       64.93       76.31      8.85 o 
  -2   5   1     1583.43     1692.34     37.72 o 
  -1   5   1     6009.65     6137.15    138.58 o 
   0   5   1       41.86       54.82      3.73 o 
   1   5   1     6035.97     6125.61     87.92 o 
   2   5   1     1563.59     1701.21     36.17 o 
   3   5   1       59.34       67.53      7.93 o 
   4   5   1      336.63      345.20     12.37 o 
   5   5   1       74.21       78.89     10.97 o 
   6   5   1      579.31      536.23     19.17 o 
   7   5   1      147.74      199.16     35.31 o 
   8   5   1      210.18      173.55     31.69 o 
  -8   6   1        4.96        3.89     12.44 o 
  -7   6   1       36.91       42.23     19.81 o 
  -6   6   1      293.19      265.54     19.50 o 
  -5   6   1      310.04      312.76     14.76 o 
  -4   6   1      254.01      267.14     12.38 o 
  -3   6   1     1271.50     1368.95     62.65 o 
  -2   6   1      679.85      777.57     16.72 o 
  -1   6   1     1570.18     1561.19     37.31 o 
   0   6   1        4.71        6.34      3.75 o 
   1   6   1     1547.26     1558.07     50.73 o 
   2   6   1      669.86      743.28     30.85 o 
   3   6   1     1252.75     1369.46     55.78 o 
   4   6   1      244.16      230.73     14.60 o 
   5   6   1      315.51      295.75     20.14 o 
   6   6   1      285.13      274.78     21.96 o 
   7   6   1       37.58       24.65     17.45 o 
   8   6   1        5.87       -1.33     17.38 o 
  -8   7   1       32.09       51.18     20.50 o 
  -7   7   1       33.57       27.47     13.02 o 
  -6   7   1      211.32      248.31     30.03 o 
  -5   7   1     2158.58     2152.32    120.46 o 
  -4   7   1       27.66       35.14      5.61 o 
  -3   7   1     2017.59     2188.30     89.99 o 
  -2   7   1     1175.08     1215.32     56.24 o 
  -1   7   1      117.91      115.23      8.48 o 
   0   7   1       42.64       41.65      4.11 o 
   1   7   1      124.29      119.71      5.96 o 
   2   7   1     1200.88     1149.76     46.52 o 
   3   7   1     1974.91     2177.89    110.55 o 
   4   7   1       29.77       27.04      5.78 o 
   5   7   1     2149.23     2242.46    135.48 o 
   6   7   1      206.93      216.84     40.66 o 
   7   7   1       33.07       29.93     12.81 o 
   8   7   1       32.07       26.25     14.94 o 
  -7   8   1       85.85       78.54     32.49 o 
  -6   8   1      484.68      541.37     26.05 o 
  -5   8   1      460.84      483.19     35.57 o 
  -4   8   1      244.06      244.11     12.32 o 
  -3   8   1      272.95      266.34     12.63 o 
  -2   8   1      265.60      241.80      7.93 o 
  -1   8   1      391.01      406.83     17.27 o 
   0   8   1      235.82      246.15      7.48 o 
   1   8   1      401.53      409.22     18.04 o 
   2   8   1      261.72      248.14     14.22 o 
   3   8   1      266.71      281.62      9.70 o 
   4   8   1      247.74      254.39     22.44 o 
   5   8   1      471.90      475.11     30.12 o 
   6   8   1      482.94      562.07     41.63 o 
   7   8   1       86.86       95.90     17.48 o 
  -7   9   1        1.13      -14.91      9.94 o 
  -6   9   1       19.42       25.75     11.78 o 
  -5   9   1      151.00      150.43     12.69 o 
  -4   9   1     2351.21     2345.43    110.15 o 
  -3   9   1      303.81      310.32     13.13 o 
  -2   9   1       80.01       90.65      8.96 o 
  -1   9   1      825.18      803.48     20.00 o 
   0   9   1       12.79        8.03      3.82 o 
   1   9   1      834.87      819.81     19.49 o 
   2   9   1       81.57      108.13      9.90 o 
   3   9   1      287.75      282.03     21.17 o 
   4   9   1     2372.96     2348.25    160.25 o 
   5   9   1      153.48      128.40     13.00 o 
   6   9   1       19.58       12.84     12.99 o 
   7   9   1        1.11       -5.63     11.02 o 
  -7  10   1       68.38       71.60     17.02 o 
  -6  10   1        0.65       -2.99     10.44 o 
  -5  10   1       72.29       82.95     14.19 o 
  -4  10   1     1110.57     1121.78     88.39 o 
  -3  10   1      689.92      617.80     23.18 o 
  -2  10   1      383.99      385.69     14.03 o 
  -1  10   1      340.82      340.49     12.49 o 
   0  10   1       44.34       36.37      5.26 o 
   1  10   1      344.84      337.10     17.94 o 
   2  10   1      390.46      399.73     29.35 o 
   3  10   1      686.72      646.74     62.67 o 
   4  10   1     1125.32     1151.55     74.39 o 
   5  10   1       74.59       67.59     10.14 o 
   6  10   1        0.71       -3.52     10.59 o 
   7  10   1       68.19      103.65     25.81 o 
  -6  11   1       85.96       84.22     16.64 o 
  -5  11   1       76.55       77.46     16.05 o 
  -4  11   1      234.21      233.96     14.37 o 
  -3  11   1      951.11      882.35     35.43 o 
  -2  11   1      291.35      279.27     19.66 o 
  -1  11   1      807.86      797.31     24.25 o 
   0  11   1      331.27      328.13     12.56 o 
   1  11   1      816.97      839.58     25.46 o 
   2  11   1      280.71      261.73     21.88 o 
   3  11   1      945.36      901.00     63.55 o 
   4  11   1      233.87      204.94     15.22 o 
   5  11   1       80.86       79.90     12.48 o 
   6  11   1       84.50      110.05     31.03 o 
  -6  12   1       11.99        1.91     12.04 o 
  -5  12   1       11.65       20.38     12.18 o 
  -4  12   1        8.61       -1.28      7.53 o 
  -3  12   1      396.54      385.07     16.07 o 
  -2  12   1      348.58      341.80     14.54 o 
  -1  12   1       44.10       33.28     10.01 o 
   0  12   1      148.77      142.99     14.19 o 
   1  12   1       43.50       36.07     10.34 o 
   2  12   1      344.53      323.63     17.89 o 
   3  12   1      391.66      379.20     35.44 o 
   4  12   1        9.38        1.52      7.92 o 
   5  12   1       11.54       10.80      9.44 o 
   6  12   1       11.14       20.17     12.78 o 
  -5  13   1       29.35       26.41     13.98 o 
  -4  13   1       18.87       21.46      9.24 o 
  -3  13   1       54.73       39.66      9.24 o 
  -2  13   1      156.17      124.42     22.16 o 
  -1  13   1       23.23       27.21     10.41 o 
   0  13   1       15.95        7.62      9.35 o 
   1  13   1       23.89       38.85     12.69 o 
   2  13   1      152.74      172.44     17.09 o 
   3  13   1       52.29       30.50     13.43 o 
   4  13   1       18.61       19.70      8.64 o 
   5  13   1       28.15       14.73     14.39 o 
  -5  14   1       16.31        9.72     12.93 o 
  -4  14   1       30.53       42.36     20.62 o 
  -3  14   1        8.67       -6.12     17.01 o 
  -2  14   1       39.52       53.19     12.91 o 
  -1  14   1       57.82       60.42     12.92 o 
   0  14   1      220.05      244.80     18.31 o 
   1  14   1       59.98       47.86     12.55 o 
   2  14   1       38.63       36.05     11.64 o 
   3  14   1        9.66        5.23     11.79 o 
   4  14   1       30.34       17.11     11.25 o 
   5  14   1       16.49       -8.49     19.74 o 
  -4  15   1       38.65       51.73     20.55 o 
  -3  15   1       30.04       19.52     11.66 o 
  -2  15   1       12.54       -1.41      9.61 o 
  -1  15   1       77.54       73.73     14.31 o 
   0  15   1       46.63       38.99     16.27 o 
   1  15   1       76.12       91.77     15.51 o 
   2  15   1       12.41       18.80     11.06 o 
   3  15   1       30.52       33.19     12.69 o 
   4  15   1       37.06       23.63     20.20 o 
  -3  16   1       34.44       20.24     16.60 o 
  -2  16   1       34.23       28.66     13.11 o 
  -1  16   1       16.02       14.63     18.52 o 
   0  16   1        3.83        2.40     11.52 o 
   1  16   1       15.31        5.92     10.53 o 
   2  16   1       33.31       23.81     12.31 o 
   3  16   1       34.63       42.40     15.88 o 
   0   0   2      159.40      132.89      3.69 o 
   1   0   2     1528.72     1516.19     20.37 o 
   2   0   2    14676.36    14835.71    181.99 o 
   3   0   2     1181.73     1048.75     24.60 o 
   4   0   2     1037.75     1100.78     52.52 o 
   5   0   2       39.65       15.91      8.87 o 
   6   0   2       41.26       46.72     11.47 o 
   7   0   2      105.08      118.48     16.48 o 
   8   0   2      158.26      167.82     19.83 o 
  -8   1   2       24.45        6.83     13.28 o 
  -7   1   2       77.65       72.58     15.11 o 
  -6   1   2      598.13      633.58     25.70 o 
  -5   1   2      200.42      163.67     14.93 o 
  -4   1   2     2490.48     2449.27     75.67 o 
  -3   1   2     1205.71     1142.47     47.72 o 
  -2   1   2     3707.18     3841.67     55.26 o 
  -1   1   2      968.16      900.41     14.75 o 
   0   1   2     1776.52     1812.29     20.89 o 
   1   1   2      963.37      895.29     11.20 o 
   2   1   2     3606.85     3604.16     42.27 o 
   3   1   2     1194.73     1165.93     21.86 o 
   4   1   2     2387.32     2476.92     92.98 o 
   5   1   2      196.39      185.10     14.32 o 
   6   1   2      605.47      609.28     43.11 o 
   7   1   2       71.85       68.80     13.67 o 
   8   1   2       25.15       12.18     11.10 o 
  -8   2   2       19.24        7.59     10.97 o 
  -7   2   2       60.35       48.24     12.44 o 
  -6   2   2     1043.53     1078.73     48.83 o 
  -5   2   2      699.45      739.50     25.31 o 
  -4   2   2      437.75      392.82     16.69 o 
  -3   2   2     1150.52     1106.56     22.95 o 
  -2   2   2     3118.76     2941.83     57.34 o 
  -1   2   2    17033.43    16627.76    284.61 o 
   0   2   2     1906.87     1958.71     22.39 o 
   1   2   2    17173.06    16785.95    141.73 o 
   2   2   2     3126.58     2948.51     30.92 o 
   3   2   2     1196.17     1150.61     28.04 o 
   4   2   2      443.83      404.53     18.77 o 
   5   2   2      701.93      769.30     35.77 o 
   6   2   2     1033.63     1032.26     32.91 o 
   7   2   2       67.07       49.98     12.66 o 
   8   2   2       20.25        6.39     11.29 o 
  -8   3   2       20.13       41.29     19.19 o 
  -7   3   2      140.37      140.57     26.97 o 
  -6   3   2       40.25       27.19     14.83 o 
  -5   3   2      479.56      446.02     29.74 o 
  -4   3   2      730.29      695.86     20.04 o 
  -3   3   2      565.44      581.63     16.21 o 
  -2   3   2     4354.50     4345.21     48.05 o 
  -1   3   2    34704.54    32784.34    684.30 o 
   0   3   2       70.46       67.26      3.51 o 
   1   3   2    34638.60    33012.98    539.53 o 
   2   3   2     4428.23     4427.92    100.05 o 
   3   3   2      574.36      566.13     11.88 o 
   4   3   2      716.07      666.63     16.25 o 
   5   3   2      479.38      424.89     17.94 o 
   6   3   2       40.06       31.65     11.18 o 
   7   3   2      141.11      138.88     36.58 o 
   8   3   2       19.24       20.92     10.02 o 
  -8   4   2       25.67        0.30     16.12 o 
  -7   4   2      443.73      516.97     38.37 o 
  -6   4   2      900.53      962.99     48.07 o 
  -5   4   2      105.57       99.39     10.99 o 
  -4   4   2     1144.37     1234.06     41.45 o 
  -3   4   2     2947.30     2947.87    118.37 o 
  -2   4   2      316.90      317.78     10.22 o 
  -1   4   2     2429.28     2488.99     49.59 o 
   0   4   2     1906.05     1807.29     25.58 o 
   1   4   2     2384.47     2470.48     47.64 o 
   2   4   2      298.38      302.96      9.41 o 
   3   4   2     2927.19     2999.41     89.02 o 
   4   4   2     1161.92     1234.37     26.42 o 
   5   4   2      118.30      129.26      9.25 o 
   6   4   2      900.46      902.90     23.36 o 
   7   4   2      449.09      493.49     19.88 o 
   8   4   2       26.94       23.37     14.43 o 
  -8   5   2        0.93       -8.56     16.09 o 
  -7   5   2       71.67       37.34     12.98 o 
  -6   5   2      245.40      213.53     20.11 o 
  -5   5   2      243.85      242.07     15.35 o 
  -4   5   2      887.22      880.22     19.46 o 
  -3   5   2      326.27      327.14     10.04 o 
  -2   5   2      138.11      150.35      5.54 o 
  -1   5   2     3594.13     3680.03     78.72 o 
   0   5   2      981.19      886.03     29.89 o 
   1   5   2     3602.24     3620.64     89.89 o 
   2   5   2      150.82      163.39     10.20 o 
   3   5   2      322.56      318.71     10.87 o 
   4   5   2      866.18      889.55     20.14 o 
   5   5   2      244.26      252.03     10.74 o 
   6   5   2      242.82      220.08     15.42 o 
   7   5   2       70.85       61.55     13.97 o 
   8   5   2        1.05      -13.13      9.03 o 
  -8   6   2       13.76       -1.59     17.93 o 
  -7   6   2       11.92       13.77     11.16 o 
  -6   6   2      151.49      179.92     21.49 o 
  -5   6   2       38.09       41.54      6.59 o 
  -4   6   2      771.17      767.42     23.96 o 
  -3   6   2      670.09      712.93     15.33 o 
  -2   6   2      927.78      934.75     32.31 o 
  -1   6   2       18.90       12.88      2.63 o 
   0   6   2     2685.68     2740.58     77.26 o 
   1   6   2       22.81       19.32      3.71 o 
   2   6   2      928.14      951.42     34.53 o 
   3   6   2      659.92      684.32     38.48 o 
   4   6   2      779.83      783.79     28.25 o 
   5   6   2       45.24       49.55     19.30 o 
   6   6   2      147.74      181.58     13.79 o 
   7   6   2       13.43       11.62      7.95 o 
   8   6   2       14.86       20.03     18.82 o 
  -8   7   2       35.32        0.48     17.41 o 
  -7   7   2       11.69        1.13      9.99 o 
  -6   7   2      126.67      159.36     17.68 o 
  -5   7   2       13.24       19.35      7.70 o 
  -4   7   2     1083.87     1060.03     44.68 o 
  -3   7   2     1312.23     1291.21     52.86 o 
  -2   7   2     3637.53     3626.19     74.85 o 
  -1   7   2      265.20      221.98      6.25 o 
   0   7   2        3.62       -1.94      2.61 o 
   1   7   2      266.23      231.40      7.52 o 
   2   7   2     3598.80     3605.43    137.81 o 
   3   7   2     1296.45     1316.71     75.18 o 
   4   7   2     1033.51     1127.97     66.43 o 
   5   7   2       14.16        7.18      6.40 o 
   6   7   2      134.23      157.23     17.67 o 
   7   7   2       12.80      -18.87     12.58 o 
   8   7   2       36.43       -0.22     19.55 o 
  -7   8   2       40.65       54.72     15.07 o 
  -6   8   2       18.73       16.98     10.79 o 
  -5   8   2       42.82       62.70     29.57 o 
  -4   8   2      151.85      168.90     16.37 o 
  -3   8   2       52.69       52.80     11.48 o 
  -2   8   2      890.63      896.74     19.87 o 
  -1   8   2     4155.71     4187.60     42.58 o 
   0   8   2     1006.75      940.12     18.57 o 
   1   8   2     4098.15     4293.84    171.36 o 
   2   8   2      882.61      896.46     39.41 o 
   3   8   2       53.79       47.19      6.18 o 
   4   8   2      158.48      204.63     16.77 o 
   5   8   2       46.80       32.87      8.89 o 
   6   8   2       18.87        7.62     11.33 o 
   7   8   2       41.91       67.22     16.20 o 
  -7   9   2       30.86       32.56     28.89 o 
  -6   9   2      136.42      151.05     27.62 o 
  -5   9   2       55.03       38.85     11.44 o 
  -4   9   2       75.88      100.50     10.48 o 
  -3   9   2      141.64      139.87     10.74 o 
  -2   9   2     1171.69     1174.51     24.32 o 
  -1   9   2      355.79      333.40     14.64 o 
   0   9   2       49.26       50.37      5.12 o 
   1   9   2      354.91      329.28     18.72 o 
   2   9   2     1180.00     1203.04     55.17 o 
   3   9   2      142.22      151.48      9.50 o 
   4   9   2       86.87       79.86     21.79 o 
   5   9   2       60.71       47.75      9.46 o 
   6   9   2      127.44      129.82     22.35 o 
   7   9   2       31.22       26.65     13.37 o 
  -7  10   2      142.60      169.90     30.27 o 
  -6  10   2       51.04       62.86     13.92 o 
  -5  10   2       63.13       53.16     13.01 o 
  -4  10   2      373.57      362.75     32.80 o 
  -3  10   2      319.74      308.08     13.52 o 
  -2  10   2      506.38      464.43     15.11 o 
  -1  10   2      320.20      302.71     14.35 o 
   0  10   2      302.34      286.47     15.08 o 
   1  10   2      320.90      314.51     10.45 o 
   2  10   2      507.70      497.61     31.36 o 
   3  10   2      341.27      318.39     14.11 o 
   4  10   2      386.81      406.39     26.25 o 
   5  10   2       60.12       59.87     10.44 o 
   6  10   2       49.56       31.14     10.15 o 
   7  10   2      141.69      204.00     23.62 o 
  -6  11   2       20.16       22.05     12.01 o 
  -5  11   2        0.01       -7.58      9.36 o 
  -4  11   2      477.80      445.49     37.19 o 
  -3  11   2      680.87      628.26     19.88 o 
  -2  11   2      236.48      212.70     11.63 o 
  -1  11   2      342.12      304.19     16.52 o 
   0  11   2       75.47       92.08     10.74 o 
   1  11   2      324.46      301.14     28.37 o 
   2  11   2      233.59      202.35     11.87 o 
   3  11   2      668.89      649.23     49.58 o 
   4  11   2      474.07      455.62     51.68 o 
   5  11   2        0.02        5.18      7.43 o 
   6  11   2       20.34       26.28     12.80 o 
  -6  12   2      112.16      131.69     51.95 o 
  -5  12   2      153.63      176.78     19.68 o 
  -4  12   2      276.93      304.62     19.85 o 
  -3  12   2      100.87      140.90     16.90 o 
  -2  12   2        1.08       -2.00      6.11 o 
  -1  12   2      191.64      184.47     12.80 o 
   0  12   2      253.82      235.80     14.95 o 
   1  12   2      200.74      201.78     16.80 o 
   2  12   2        0.64      -11.58      7.72 o 
   3  12   2      102.75       95.50     24.33 o 
   4  12   2      281.95      280.76     16.65 o 
   5  12   2      159.01      214.88     33.40 o 
   6  12   2      108.74      142.14     20.34 o 
  -5  13   2        2.66       -4.03     10.58 o 
  -4  13   2       27.71        8.19     11.57 o 
  -3  13   2      112.55      100.82     11.81 o 
  -2  13   2      444.68      415.96     20.21 o 
  -1  13   2     1203.25     1247.53     34.14 o 
   0  13   2      240.99      223.19     16.74 o 
   1  13   2     1209.27     1174.39     33.42 o 
   2  13   2      455.06      448.11     21.81 o 
   3  13   2      106.78      112.52     21.03 o 
   4  13   2       29.78       29.75     11.91 o 
   5  13   2        2.41        3.42      8.78 o 
  -5  14   2        0.66      -13.74     11.05 o 
  -4  14   2      166.20      196.05     21.14 o 
  -3  14   2      240.99      212.66     32.08 o 
  -2  14   2        6.95       -1.18     13.32 o 
  -1  14   2      188.30      214.27     18.89 o 
   0  14   2      909.58      967.80     31.05 o 
   1  14   2      186.48      203.11     18.87 o 
   2  14   2        7.56       -3.05      8.93 o 
   3  14   2      236.36      258.55     21.83 o 
   4  14   2      168.17      155.29     19.29 o 
   5  14   2        0.68      -11.47     17.78 o 
  -4  15   2       96.69       88.62     21.77 o 
  -3  15   2       13.83       16.04     10.98 o 
  -2  15   2       44.91       44.85     12.83 o 
  -1  15   2      146.30      162.92     35.73 o 
   0  15   2        2.99        9.47     10.79 o 
   1  15   2      148.72      132.92     17.09 o 
   2  15   2       47.22       28.35     12.40 o 
   3  15   2       14.48      -15.70     19.39 o 
   4  15   2       97.13       56.78     15.53 o 
  -2  16   2       78.10       92.01     16.10 o 
  -1  16   2       21.06       13.25     11.70 o 
   0  16   2       60.64       67.17     14.96 o 
   1  16   2       20.26       11.62     10.99 o 
   2  16   2       78.45       87.11     15.52 o 
   1   0   3      431.27      398.61      8.01 o 
   2   0   3     3548.59     3714.11     43.60 o 
   3   0   3     3743.34     3741.38     81.78 o 
   4   0   3       65.25       56.56      8.79 o 
   5   0   3      720.92      682.64     26.91 o 
   6   0   3      766.19      775.38     28.50 o 
   7   0   3        4.03        0.82      8.74 o 
   8   0   3       50.92       25.39     14.04 o 
  -8   1   3       26.73       16.38     11.68 o 
  -7   1   3       92.20       84.38     14.46 o 
  -6   1   3      417.83      446.86     21.91 o 
  -5   1   3        1.78       -2.32      6.31 o 
  -4   1   3      714.74      712.49     29.76 o 
  -3   1   3      511.22      463.86     15.99 o 
  -2   1   3     1576.43     1751.75     28.26 o 
  -1   1   3     5925.52     5638.51     89.06 o 
   0   1   3       91.72       75.80      9.00 o 
   1   1   3     5814.75     5629.11     62.80 o 
   2   1   3     1619.36     1686.13     30.55 o 
   3   1   3      500.36      473.86     13.00 o 
   4   1   3      678.23      661.94     38.35 o 
   5   1   3        1.69       -8.83      5.89 o 
   6   1   3      421.17      428.39     28.93 o 
   7   1   3       95.00       92.83     15.42 o 
   8   1   3       24.69        3.15      9.92 o 
  -8   2   3        7.59        3.73     17.16 o 
  -7   2   3      108.57       59.99     20.03 o 
  -6   2   3       57.31       50.84     11.56 o 
  -5   2   3       42.58       34.39      9.35 o 
  -4   2   3      547.20      531.91     28.67 o 
  -3   2   3     5642.31     5599.60    116.74 o 
  -2   2   3       32.67       40.30      3.49 o 
  -1   2   3     2563.38     2466.55     27.32 o 
   0   2   3     4100.12     3866.91     68.73 o 
   1   2   3     2625.83     2512.33     41.09 o 
   2   2   3       32.52       31.93      3.57 o 
   3   2   3     5741.12     5765.24     57.33 o 
   4   2   3      533.60      508.10     15.03 o 
   5   2   3       40.79       19.21      8.15 o 
   6   2   3       56.36       30.39     13.36 o 
   7   2   3      106.56      103.46     15.41 o 
   8   2   3        7.94       -3.24      8.65 o 
  -8   3   3       26.68       20.18     17.97 o 
  -7   3   3      138.57      106.07     24.39 o 
  -6   3   3      152.69      127.58     23.43 o 
  -5   3   3      235.12      233.91     22.62 o 
  -4   3   3      729.72      737.03     20.02 o 
  -3   3   3     2317.12     2371.37     55.81 o 
  -2   3   3    13969.73    14218.64    223.32 o 
  -1   3   3      114.48      138.35      5.29 o 
   0   3   3     3921.24     4058.02    111.87 o 
   1   3   3      113.64      121.34     10.49 o 
   2   3   3    13875.32    14016.85    157.96 o 
   3   3   3     2316.30     2308.61     36.58 o 
   4   3   3      729.77      783.73     16.21 o 
   5   3   3      238.98      249.90     10.55 o 
   6   3   3      142.05      141.25     13.07 o 
   7   3   3      141.13      183.29     15.46 o 
   8   3   3       24.65       29.88     17.09 o 
  -8   4   3        0.26       18.52     17.93 o 
  -7   4   3      184.95      139.20     26.64 o 
  -6   4   3       50.17       49.63     12.54 o 
  -5   4   3       89.91      100.90     12.33 o 
  -4   4   3      159.63      178.76     13.64 o 
  -3   4   3     1490.47     1559.95     46.73 o 
  -2   4   3      879.76      873.46     14.97 o 
  -1   4   3    13457.79    12989.28    126.07 o 
   0   4   3     1222.50     1267.20     22.44 o 
   1   4   3    13477.01    13102.98    163.40 o 
   2   4   3      863.04      902.03     43.51 o 
   3   4   3     1468.94     1564.91     54.73 o 
   4   4   3      157.21      171.47      8.32 o 
   5   4   3       83.69       78.19      8.72 o 
   6   4   3       50.19       49.15      9.77 o 
   7   4   3      181.69      166.48     16.18 o 
   8   4   3        0.29      -11.66      9.78 o 
  -8   5   3      253.60      242.10     36.19 o 
  -7   5   3       70.49       60.94     12.98 o 
  -6   5   3      577.71      592.49     31.42 o 
  -5   5   3      211.23      187.67     10.41 o 
  -4   5   3     1386.35     1405.10     34.13 o 
  -3   5   3     4293.46     4470.18     61.95 o 
  -2   5   3     2150.77     2355.47     71.99 o 
  -1   5   3     1037.11     1044.06     16.92 o 
   0   5   3      689.07      644.20     11.80 o 
   1   5   3     1061.57     1072.34     60.07 o 
   2   5   3     2141.86     2325.71     61.86 o 
   3   5   3     4339.47     4570.07    179.32 o 
   4   5   3     1380.04     1428.49     67.19 o 
   5   5   3      218.65      219.15     10.14 o 
   6   5   3      566.72      584.74     16.91 o 
   7   5   3       71.61       60.40     22.59 o 
   8   5   3      254.89      308.23     36.84 o 
  -8   6   3       64.03       67.30     24.06 o 
  -7   6   3       49.79       70.64     13.86 o 
  -6   6   3       38.79       40.12     19.20 o 
  -5   6   3      603.67      617.54     58.16 o 
  -4   6   3      593.11      597.72     24.27 o 
  -3   6   3     1510.77     1488.52     46.71 o 
  -2   6   3      580.99      582.66      9.65 o 
  -1   6   3     1208.23     1168.28     19.25 o 
   0   6   3      358.09      361.66      7.98 o 
   1   6   3     1183.67     1160.88     31.12 o 
   2   6   3      612.99      627.96     19.04 o 
   3   6   3     1517.38     1500.77     55.00 o 
   4   6   3      606.57      599.16     33.03 o 
   5   6   3      622.29      565.64     49.79 o 
   6   6   3       39.97       48.06     18.92 o 
   7   6   3       50.91       49.88     14.29 o 
   8   6   3       63.40       63.24     23.54 o 
  -8   7   3       45.74        1.40     18.45 o 
  -7   7   3      125.16      154.35     20.64 o 
  -6   7   3      273.00      354.50     38.68 o 
  -5   7   3      617.26      602.89     66.58 o 
  -4   7   3      319.01      325.99     13.16 o 
  -3   7   3      475.51      455.96     15.71 o 
  -2   7   3      251.98      270.05      8.65 o 
  -1   7   3     2201.00     2239.77     31.19 o 
   0   7   3     1914.09     1950.63     66.41 o 
   1   7   3     2147.68     2240.19     85.19 o 
   2   7   3      243.93      253.63     14.28 o 
   3   7   3      465.01      488.75     13.46 o 
   4   7   3      327.39      342.78     14.01 o 
   5   7   3      608.19      621.24     32.95 o 
   6   7   3      272.64      332.96     30.96 o 
   7   7   3      125.10      154.54     18.79 o 
   8   7   3       46.60       59.77     24.24 o 
  -7   8   3       66.58       66.36     15.31 o 
  -6   8   3       25.18       19.64     10.63 o 
  -5   8   3      435.38      453.72     72.09 o 
  -4   8   3     1201.14     1209.97     75.38 o 
  -3   8   3     1670.36     1690.77     52.63 o 
  -2   8   3      604.53      560.28     14.94 o 
  -1   8   3        6.31        3.66      2.90 o 
   0   8   3        2.14       -3.91      2.85 o 
   1   8   3        5.30       11.12      4.11 o 
   2   8   3      588.63      551.03     31.80 o 
   3   8   3     1691.20     1775.22    111.22 o 
   4   8   3     1198.12     1245.09     68.33 o 
   5   8   3      432.28      455.58     36.98 o 
   6   8   3       23.73       17.72      8.58 o 
   7   8   3       66.98       60.70     16.96 o 
  -7   9   3       25.62       12.39     11.79 o 
  -6   9   3      109.52      128.95     16.90 o 
  -5   9   3      146.72      129.46     26.95 o 
  -4   9   3      102.43      113.64     10.65 o 
  -3   9   3      645.34      606.11     22.77 o 
  -2   9   3      574.31      546.32     16.54 o 
  -1   9   3      349.93      347.37     12.05 o 
   0   9   3      129.23      136.70      6.99 o 
   1   9   3      361.55      377.17     10.89 o 
   2   9   3      580.43      615.65     39.09 o 
   3   9   3      649.13      624.49     37.07 o 
   4   9   3      101.43      112.80     11.86 o 
   5   9   3      142.27      111.36     12.66 o 
   6   9   3      111.26      137.56     14.39 o 
   7   9   3       24.44       27.89     14.29 o 
  -7  10   3       26.33       34.19     26.47 o 
  -6  10   3       70.02       78.72     15.11 o 
  -5  10   3       52.63       51.22     16.69 o 
  -4  10   3      120.65      139.55     15.98 o 
  -3  10   3       65.36       53.67     11.31 o 
  -2  10   3       58.39       48.13      7.76 o 
  -1  10   3     1810.72     1775.48     37.07 o 
   0  10   3      717.61      725.49     19.91 o 
   1  10   3     1799.45     1821.59     30.50 o 
   2  10   3       56.36       55.39     13.02 o 
   3  10   3       69.08       45.78      8.87 o 
   4  10   3      128.44      112.70     12.02 o 
   5  10   3       48.90       24.44     12.75 o 
   6  10   3       73.32       61.46     12.06 o 
   7  10   3       26.15       43.21     15.80 o 
  -6  11   3       94.66      116.97     17.88 o 
  -5  11   3       20.88       12.04     11.41 o 
  -4  11   3      398.75      410.95     23.91 o 
  -3  11   3      126.12      159.06     12.46 o 
  -2  11   3       78.47       85.82      9.73 o 
  -1  11   3      107.54      105.75      9.81 o 
   0  11   3       62.05       70.66      8.53 o 
   1  11   3      111.11      128.02     10.61 o 
   2  11   3       78.75       89.15     12.56 o 
   3  11   3      129.88      133.67     14.72 o 
   4  11   3      391.89      391.57     29.72 o 
   5  11   3       21.07       13.74      9.03 o 
   6  11   3       93.90      127.03     29.53 o 
  -6  12   3        9.33       11.58     12.24 o 
  -5  12   3       16.43        0.91     10.75 o 
  -4  12   3       74.67       66.51     13.89 o 
  -3  12   3       27.38       33.53      8.77 o 
  -2  12   3       23.21       22.45      7.68 o 
  -1  12   3      790.36      709.03     19.78 o 
   0  12   3      185.24      155.63     28.26 o 
   1  12   3      770.93      765.80     25.84 o 
   2  12   3       23.94       12.83     10.09 o 
   3  12   3       29.48       11.69      9.84 o 
   4  12   3       75.10       59.64     11.01 o 
   5  12   3       16.37       -1.15      7.99 o 
   6  12   3        9.12       13.84     12.72 o 
  -5  13   3        1.00        3.26     11.39 o 
  -4  13   3       16.51       -1.38     11.81 o 
  -3  13   3      138.20      163.18     22.32 o 
  -2  13   3       60.41       70.69     10.31 o 
  -1  13   3       39.61       31.46     10.30 o 
   0  13   3        0.02       -6.13      8.20 o 
   1  13   3       36.81       21.11     10.18 o 
   2  13   3       58.94       32.84     17.34 o 
   3  13   3      139.10      122.78     30.33 o 
   4  13   3       16.58       -2.56     10.32 o 
   5  13   3        1.40      -11.75      9.93 o 
  -4  14   3       43.34       37.71     13.66 o 
  -3  14   3      162.43      184.99     27.89 o 
  -2  14   3       17.91       -5.05      9.12 o 
  -1  14   3       16.53       -2.92     13.21 o 
   0  14   3      734.39      731.19     27.10 o 
   1  14   3       15.30       14.43     10.48 o 
   2  14   3       18.92       -1.86      9.31 o 
   3  14   3      161.77      179.89     18.77 o 
   4  14   3       46.41       45.82     14.37 o 
  -4  15   3       16.75       11.77     17.75 o 
  -3  15   3      102.74      113.60     24.17 o 
  -2  15   3        7.08      -13.76      9.17 o 
  -1  15   3       38.55       15.31     11.55 o 
   0  15   3        4.37       -2.23     14.41 o 
   1  15   3       37.18       22.76     24.22 o 
   2  15   3        6.36      -11.05     10.05 o 
   3  15   3      104.90      104.07     24.77 o 
   4  15   3       16.52        5.15     12.72 o 
  -2  16   3       23.02       22.59     11.71 o 
  -1  16   3       13.78       -0.96     12.14 o 
   0  16   3      165.71      189.64     20.74 o 
   1  16   3       14.18        4.48     11.02 o 
   2  16   3       21.74       30.05     13.08 o 
   0   0   4     3456.49     3478.90     85.08 o 
   1   0   4      426.54      410.95      6.57 o 
   2   0   4     7697.11     7591.78    106.94 o 
   3   0   4      209.55      190.19     13.34 o 
   4   0   4      376.43      329.39     18.93 o 
   5   0   4      106.53      115.92     13.64 o 
   6   0   4       47.37       18.69      9.50 o 
   7   0   4      269.93      265.04     21.70 o 
   8   0   4       52.13       39.78     12.55 o 
  -8   1   4      134.27       97.77     23.61 o 
  -7   1   4      140.67      153.60     18.16 o 
  -6   1   4      214.63      219.79     18.87 o 
  -5   1   4      480.88      476.27     20.45 o 
  -4   1   4      846.12      784.27     34.35 o 
  -3   1   4     3448.51     3599.61     81.94 o 
  -2   1   4     1099.44     1097.01     21.64 o 
  -1   1   4     5904.38     6107.42     89.88 o 
   0   1   4    17883.41    17020.00    219.54 o 
   1   1   4     5868.78     6048.35    155.25 o 
   2   1   4     1054.29     1037.03     15.18 o 
   3   1   4     3454.23     3344.09     37.70 o 
   4   1   4      830.87      853.81     26.31 o 
   5   1   4      461.04      449.11     19.88 o 
   6   1   4      213.04      225.07     19.10 o 
   7   1   4      144.22      136.09     17.23 o 
   8   1   4      133.84      143.07     19.14 o 
  -8   2   4      102.04      117.07     27.41 o 
  -7   2   4      634.31      637.17     41.54 o 
  -6   2   4      264.82      265.90     26.38 o 
  -5   2   4      319.16      317.18     25.24 o 
  -4   2   4      319.38      322.42     22.95 o 
  -3   2   4     2522.99     2664.96     42.16 o 
  -2   2   4     1344.09     1293.09     38.44 o 
  -1   2   4     3563.22     3591.69     48.91 o 
   0   2   4       33.28       27.60      4.34 o 
   1   2   4     3487.14     3506.34     40.31 o 
   2   2   4     1349.54     1346.24     38.12 o 
   3   2   4     2607.75     2630.36     31.60 o 
   4   2   4      335.16      357.19     11.15 o 
   5   2   4      316.33      303.31     11.60 o 
   6   2   4      263.93      293.34     14.80 o 
   7   2   4      634.21      713.63     24.22 o 
   8   2   4      100.72      106.07     16.34 o 
  -8   3   4       94.32       94.82     25.83 o 
  -7   3   4      115.03       97.37     22.91 o 
  -6   3   4        5.36       -4.71      8.17 o 
  -5   3   4      216.28      233.65     13.51 o 
  -4   3   4     3548.25     3699.19     59.55 o 
  -3   3   4     3734.16     4155.28     47.50 o 
  -2   3   4      351.82      353.18     12.22 o 
  -1   3   4      196.10      211.33      5.97 o 
   0   3   4     1746.31     1841.10     60.74 o 
   1   3   4      214.36      223.03      6.17 o 
   2   3   4      357.89      342.42      8.07 o 
   3   3   4     3743.23     4117.72     43.94 o 
   4   3   4     3555.00     3674.09     87.14 o 
   5   3   4      211.52      193.55     10.24 o 
   6   3   4        6.71        0.95      6.76 o 
   7   3   4      117.76      151.15     14.74 o 
   8   3   4       93.12       97.20     14.00 o 
  -8   4   4       22.94       24.68     19.78 o 
  -7   4   4     1041.62     1123.15     56.67 o 
  -6   4   4     1231.51     1279.41    110.30 o 
  -5   4   4      166.22      164.52     12.97 o 
  -4   4   4      630.00      631.90     19.71 o 
  -3   4   4      580.76      538.29     16.59 o 
  -2   4   4     3209.06     3452.49     43.05 o 
  -1   4   4     1446.10     1589.45     28.77 o 
   0   4   4      907.13      956.25     16.87 o 
   1   4   4     1437.18     1518.94     59.20 o 
   2   4   4     3273.77     3599.65     64.88 o 
   3   4   4      551.71      522.46     14.83 o 
   4   4   4      635.09      639.50     14.70 o 
   5   4   4      167.05      155.45     10.21 o 
   6   4   4     1239.52     1275.15     25.40 o 
   7   4   4     1057.61     1071.69     28.86 o 
   8   4   4       23.09       35.85     13.76 o 
  -8   5   4        2.77       -8.34     15.35 o 
  -7   5   4        3.89       -0.15     15.02 o 
  -6   5   4      286.34      250.20     23.94 o 
  -5   5   4      717.60      728.97     73.11 o 
  -4   5   4      908.41      906.70     34.26 o 
  -3   5   4      412.42      356.85     16.20 o 
  -2   5   4     3476.58     3659.43    109.45 o 
  -1   5   4     5871.37     6052.62     64.36 o 
   0   5   4      487.31      453.37      9.98 o 
   1   5   4     5875.61     6029.87     80.99 o 
   2   5   4     3504.61     3630.25     94.65 o 
   3   5   4      419.93      393.68     13.52 o 
   4   5   4      914.81      954.05     33.08 o 
   5   5   4      724.34      736.07     25.65 o 
   6   5   4      294.64      282.52     15.43 o 
   7   5   4        3.51       -8.84      7.58 o 
   8   5   4        2.45       14.06     12.18 o 
  -8   6   4       32.12       21.62     21.18 o 
  -7   6   4      363.15      346.33     34.16 o 
  -6   6   4       67.32       54.42     12.37 o 
  -5   6   4        2.37       -9.61      8.28 o 
  -4   6   4      294.75      267.00     10.71 o 
  -3   6   4        4.85        1.46      3.11 o 
  -2   6   4     3793.16     3740.68    105.69 o 
  -1   6   4     2502.74     2377.61     31.44 o 
   0   6   4      191.80      207.58     12.30 o 
   1   6   4     2519.49     2475.85     98.68 o 
   2   6   4     3801.71     3837.23    139.43 o 
   3   6   4        4.22        0.36      4.50 o 
   4   6   4      285.99      272.54     19.09 o 
   5   6   4        2.02       -2.81      6.29 o 
   6   6   4       66.90       68.44     11.11 o 
   7   6   4      360.45      385.73     17.84 o 
   8   6   4       30.83       42.70     15.23 o 
  -8   7   4        4.34       -0.22     17.60 o 
  -7   7   4       80.46      123.65     21.29 o 
  -6   7   4       54.60       39.81     19.81 o 
  -5   7   4      816.69      833.10     27.71 o 
  -4   7   4      443.65      375.60     18.00 o 
  -3   7   4     1073.40     1076.22     25.35 o 
  -2   7   4      129.68      120.88     13.73 o 
  -1   7   4     1003.31     1033.21     18.99 o 
   0   7   4     1913.80     1795.06     23.77 o 
   1   7   4     1009.23     1091.68     31.50 o 
   2   7   4      134.68      136.02      7.00 o 
   3   7   4     1087.18     1129.80     59.00 o 
   4   7   4      432.91      419.20     38.60 o 
   5   7   4      819.10      854.11     41.51 o 
   6   7   4       53.17       47.52     11.93 o 
   7   7   4       80.24       80.07     11.86 o 
   8   7   4        3.93       -5.13     19.22 o 
  -7   8   4       22.20       11.56     11.05 o 
  -6   8   4       87.03      114.17     20.11 o 
  -5   8   4      285.20      282.95     38.70 o 
  -4   8   4     1138.59     1156.91     33.69 o 
  -3   8   4      266.74      234.30     11.12 o 
  -2   8   4      448.36      425.70     12.94 o 
  -1   8   4       59.33       53.54      6.58 o 
   0   8   4     2956.13     2934.53     56.41 o 
   1   8   4       52.71       52.78      7.93 o 
   2   8   4      444.23      443.21     16.05 o 
   3   8   4      274.69      262.18     13.93 o 
   4   8   4     1154.72     1227.41     85.47 o 
   5   8   4      276.17      266.07     16.13 o 
   6   8   4       87.87       86.61     15.18 o 
   7   8   4       20.91       12.14     11.48 o 
  -7   9   4       21.31       14.91     21.86 o 
  -6   9   4       30.67       32.02     17.36 o 
  -5   9   4       15.80       19.00     10.43 o 
  -4   9   4      180.48      161.17     19.61 o 
  -3   9   4        4.49       -6.52      4.74 o 
  -2   9   4       95.53       72.31      8.13 o 
  -1   9   4      441.60      450.39     13.73 o 
   0   9   4      984.18      995.98     20.49 o 
   1   9   4      444.95      464.03     27.20 o 
   2   9   4       89.25       85.98     12.64 o 
   3   9   4        7.26        4.49      5.15 o 
   4   9   4      183.19      205.87     13.93 o 
   5   9   4       13.80       13.93      8.24 o 
   6   9   4       29.59       24.20      9.32 o 
   7   9   4       21.47       34.73     11.25 o 
  -7  10   4      114.62      115.46     26.05 o 
  -6  10   4       54.13       45.65     13.51 o 
  -5  10   4      389.16      344.12     25.42 o 
  -4  10   4      318.41      295.78     18.42 o 
  -3  10   4      396.41      367.45     14.22 o 
  -2  10   4      299.31      303.86     12.50 o 
  -1  10   4      419.90      395.39     13.65 o 
   0  10   4       16.25        1.54      5.13 o 
   1  10   4      416.38      436.98     15.90 o 
   2  10   4      300.40      307.36     10.92 o 
   3  10   4      392.47      381.34     27.24 o 
   4  10   4      318.38      309.38     24.32 o 
   5  10   4      376.74      340.73     19.43 o 
   6  10   4       55.29       42.82     16.20 o 
   7  10   4      117.21      133.01     21.54 o 
  -6  11   4       18.48       16.84     11.88 o 
  -5  11   4       72.14      101.60     15.99 o 
  -4  11   4      360.35      341.04     19.80 o 
  -3  11   4       65.08       72.99      9.57 o 
  -2  11   4      810.04      807.87     20.95 o 
  -1  11   4      338.87      361.94     13.84 o 
   0  11   4      475.08      482.85     15.41 o 
   1  11   4      330.08      360.68     29.24 o 
   2  11   4      814.60      815.48     71.00 o 
   3  11   4       65.95       66.72      9.98 o 
   4  11   4      357.19      345.14     24.11 o 
   5  11   4       68.57       70.39     11.49 o 
   6  11   4       18.41       33.33     10.79 o 
  -6  12   4       68.04       88.60     19.87 o 
  -5  12   4       53.28       65.40     15.42 o 
  -4  12   4        4.19        2.10      9.99 o 
  -3  12   4        4.29       -8.24      6.69 o 
  -2  12   4      121.31      132.82     11.89 o 
  -1  12   4      245.65      216.45     11.89 o 
   0  12   4       10.35        7.13      6.69 o 
   1  12   4      254.04      235.62     28.46 o 
   2  12   4      124.62      110.84     27.39 o 
   3  12   4        4.68       -6.84      8.64 o 
   4  12   4        3.21        1.49     10.29 o 
   5  12   4       54.49       26.27     10.08 o 
   6  12   4       68.13       57.15     12.51 o 
  -5  13   4       20.49       16.94     12.37 o 
  -4  13   4      116.39      117.69     31.55 o 
  -3  13   4      136.11      159.64     17.62 o 
  -2  13   4      133.46      121.00     12.16 o 
  -1  13   4      256.76      256.54     13.33 o 
   0  13   4        9.43       -6.56      9.63 o 
   1  13   4      263.60      267.91     16.95 o 
   2  13   4      135.46      133.31     16.56 o 
   3  13   4      136.72      195.80     48.18 o 
   4  13   4      117.51      101.18     27.89 o 
   5  13   4       20.91       26.18     13.21 o 
  -4  14   4       12.18        6.27     11.67 o 
  -3  14   4       78.59      118.30     17.12 o 
  -2  14   4       79.54       55.93     12.62 o 
  -1  14   4      140.10      124.55     32.69 o 
   0  14   4      400.12      423.03     41.16 o 
   1  14   4      142.51      138.15     16.56 o 
   2  14   4       76.93       55.82     13.27 o 
   3  14   4       81.79       77.42     15.65 o 
   4  14   4       12.49        7.21     20.29 o 
  -3  15   4       43.48       38.56     17.64 o 
  -2  15   4       45.39       28.42     20.68 o 
  -1  15   4      133.35      134.32     18.69 o 
   0  15   4       39.24       12.98     10.57 o 
   1  15   4      136.05      103.98     16.01 o 
   2  15   4       43.89       25.92     11.70 o 
   3  15   4       44.48       32.48     13.79 o 
  -2  16   4       10.41        4.72     17.05 o 
  -1  16   4       88.13       90.90     16.53 o 
   0  16   4       77.83       94.83     15.67 o 
   1  16   4       88.06       77.50     19.00 o 
   2  16   4       10.48        3.59     11.04 o 
   1   0   5     3432.95     3352.95     63.15 o 
   2   0   5       24.14       13.21      3.58 o 
   3   0   5     3287.61     3132.25     38.22 o 
   4   0   5      216.57      211.96     18.26 o 
   5   0   5     2233.62     2292.37     48.81 o 
   6   0   5      315.77      316.26     19.20 o 
   7   0   5       32.59       29.31     11.45 o 
   8   0   5      218.60      248.74     33.46 o 
  -8   1   5       39.59       21.25     18.63 o 
  -7   1   5       70.25       62.61     19.52 o 
  -6   1   5       81.21      105.93     21.55 o 
  -5   1   5      691.74      710.93     36.82 o 
  -4   1   5      868.33      880.72     20.77 o 
  -3   1   5     1030.09     1034.27     47.72 o 
  -2   1   5      193.68      190.28      8.32 o 
  -1   1   5    16561.38    16151.28    440.04 o 
   0   1   5    11551.23    12005.09    117.30 o 
   1   1   5    16294.26    16069.70    156.88 o 
   2   1   5      195.56      170.64      7.00 o 
   3   1   5     1006.16      983.02     19.38 o 
   4   1   5      860.37      858.32     17.49 o 
   5   1   5      689.72      737.76     20.71 o 
   6   1   5       87.87      105.35     11.74 o 
   7   1   5       73.57       73.99     11.34 o 
   8   1   5       39.22       33.95     11.04 o 
  -8   2   5      129.86      149.35     28.19 o 
  -7   2   5       41.21       25.24     17.71 o 
  -6   2   5      250.27      198.57     27.19 o 
  -5   2   5      627.49      593.33     19.58 o 
  -4   2   5     1239.23     1201.43     26.41 o 
  -3   2   5      329.54      331.71     11.62 o 
  -2   2   5      788.64      764.66     16.25 o 
  -1   2   5       21.42       14.71      2.24 o 
   0   2   5     5118.60     5257.98     54.93 o 
   1   2   5       30.27       24.52      4.35 o 
   2   2   5      775.99      724.77     12.46 o 
   3   2   5      314.07      320.73      9.49 o 
   4   2   5     1251.56     1185.67     23.23 o 
   5   2   5      653.70      614.06     23.68 o 
   6   2   5      244.90      227.46     14.77 o 
   7   2   5       40.16       50.08     10.73 o 
   8   2   5      132.20      174.50     27.40 o 
  -8   3   5      232.66      332.79     39.37 o 
  -7   3   5      185.46      214.21     31.84 o 
  -6   3   5       28.67       17.12     14.83 o 
  -5   3   5       74.80       70.10     17.38 o 
  -4   3   5     1014.49      983.92     40.10 o 
  -3   3   5     1199.15     1232.28     27.15 o 
  -2   3   5     1646.87     1685.53     50.70 o 
  -1   3   5    13529.48    13945.31    176.08 o 
   0   3   5      952.03      993.08     43.31 o 
   1   3   5    13699.34    14313.05    211.92 o 
   2   3   5     1681.09     1700.51     36.23 o 
   3   3   5     1204.98     1239.66     26.03 o 
   4   3   5     1030.72     1014.37     19.08 o 
   5   3   5       78.45       66.32      8.21 o 
   6   3   5       27.25       15.88      6.58 o 
   7   3   5      182.97      181.70     18.63 o 
   8   3   5      234.20      298.57     38.30 o 
  -8   4   5       57.60       46.23     22.25 o 
  -7   4   5       47.16       27.63     18.52 o 
  -6   4   5      464.32      438.83     33.35 o 
  -5   4   5       88.99       85.75     34.70 o 
  -4   4   5      132.75      131.72      8.57 o 
  -3   4   5     3583.16     3719.10     87.85 o 
  -2   4   5     6649.41     6809.87     70.84 o 
  -1   4   5     1211.38     1212.14     30.49 o 
   0   4   5     8054.74     7891.78    267.82 o 
   1   4   5     1182.51     1133.02     36.29 o 
   2   4   5     6533.86     6751.10    128.83 o 
   3   4   5     3570.33     3832.73     74.01 o 
   4   4   5      132.34      114.17      8.55 o 
   5   4   5       88.25       97.83      8.66 o 
   6   4   5      472.03      471.81     15.56 o 
   7   4   5       46.85       31.61     11.92 o 
   8   4   5       61.33       42.22     14.43 o 
  -8   5   5        1.33      -13.32     12.73 o 
  -7   5   5       13.24       10.55     16.38 o 
  -6   5   5      199.15      203.86     15.43 o 
  -5   5   5      412.58      465.41     70.82 o 
  -4   5   5      699.36      664.71     59.87 o 
  -3   5   5      439.71      429.33     14.29 o 
  -2   5   5     6994.44     7105.50     91.89 o 
  -1   5   5     1280.94     1209.20     19.09 o 
   0   5   5       19.54       20.73      2.96 o 
   1   5   5     1251.79     1151.28     28.26 o 
   2   5   5     6945.71     7131.55    201.45 o 
   3   5   5      433.80      457.23     15.05 o 
   4   5   5      680.16      685.69     17.95 o 
   5   5   5      416.06      433.77     22.52 o 
   6   5   5      183.71      175.51     14.18 o 
   7   5   5       11.77       -2.86      7.53 o 
   8   5   5        1.45        8.14     11.07 o 
  -8   6   5       53.48       36.75     21.07 o 
  -7   6   5       58.22       27.71     18.96 o 
  -6   6   5      225.25      205.55     16.33 o 
  -5   6   5      312.99      274.23     15.88 o 
  -4   6   5      344.68      320.62     29.09 o 
  -3   6   5     2110.77     2070.83     52.45 o 
  -2   6   5     1519.94     1672.86     27.34 o 
  -1   6   5     1714.70     1687.41     25.00 o 
   0   6   5     1705.55     1667.65     48.90 o 
   1   6   5     1683.36     1661.50     54.11 o 
   2   6   5     1580.99     1752.31     86.32 o 
   3   6   5     2043.53     2022.50     94.67 o 
   4   6   5      336.83      348.94     13.61 o 
   5   6   5      307.92      301.95     13.99 o 
   6   6   5      221.37      214.11     29.44 o 
   7   6   5       56.41       48.08     12.68 o 
   8   6   5       51.59       71.12     15.90 o 
  -7   7   5       35.82       44.50     20.59 o 
  -6   7   5      146.76      180.46     21.99 o 
  -5   7   5      934.23     1023.16     38.48 o 
  -4   7   5      337.86      415.26     46.10 o 
  -3   7   5      465.09      420.50     15.15 o 
  -2   7   5      356.94      364.33     11.21 o 
  -1   7   5       20.27       11.84      4.36 o 
   0   7   5     1965.56     1893.40     36.03 o 
   1   7   5       23.18        4.38      3.66 o 
   2   7   5      356.91      371.64     12.03 o 
   3   7   5      448.52      416.37     30.25 o 
   4   7   5      350.99      381.89     15.30 o 
   5   7   5      932.80     1025.87     51.94 o 
   6   7   5      142.75      139.67     44.22 o 
   7   7   5       36.56       49.03     15.80 o 
  -7   8   5       96.14       97.51     26.08 o 
  -6   8   5        6.51        0.74      9.79 o 
  -5   8   5     1151.19     1198.70     37.69 o 
  -4   8   5     1341.08     1350.67     96.52 o 
  -3   8   5      142.04      155.90     10.18 o 
  -2   8   5      340.86      352.39     11.92 o 
  -1   8   5      859.13      842.41     17.98 o 
   0   8   5      247.10      222.38      9.49 o 
   1   8   5      900.17      893.31     23.14 o 
   2   8   5      340.56      370.13     17.30 o 
   3   8   5      148.85      165.68     11.24 o 
   4   8   5     1358.79     1482.56     99.33 o 
   5   8   5     1179.94     1247.38     73.11 o 
   6   8   5        6.82       -3.74      6.68 o 
   7   8   5       97.98      104.61     17.35 o 
  -7   9   5       27.56       -0.33     17.93 o 
  -6   9   5        0.20       -9.61      9.61 o 
  -5   9   5      336.37      347.50     19.69 o 
  -4   9   5      108.85      110.46     29.70 o 
  -3   9   5      444.19      423.27     14.15 o 
  -2   9   5      283.29      282.78     11.56 o 
  -1   9   5     1618.61     1564.25     31.80 o 
   0   9   5       69.29       70.00      7.55 o 
   1   9   5     1672.45     1637.92     83.22 o 
   2   9   5      289.59      272.45     15.28 o 
   3   9   5      443.75      448.50     18.69 o 
   4   9   5      115.69      122.23     11.75 o 
   5   9   5      342.71      345.26     13.93 o 
   6   9   5        0.15        7.92      8.54 o 
   7   9   5       26.32       37.04     11.41 o 
  -7  10   5       44.57       61.53     19.57 o 
  -6  10   5       19.59       15.02     11.46 o 
  -5  10   5      346.46      374.71     25.44 o 
  -4  10   5       57.26       60.03     12.19 o 
  -3  10   5       56.36       64.10      8.87 o 
  -2  10   5     1320.89     1240.45     25.21 o 
  -1  10   5      160.26      168.05     10.12 o 
   0  10   5      866.69      911.53     20.75 o 
   1  10   5      163.26      188.55     11.53 o 
   2  10   5     1294.19     1359.66     42.96 o 
   3  10   5       51.93       73.12      8.47 o 
   4  10   5       56.41       47.31      9.75 o 
   5  10   5      347.02      398.80     40.61 o 
   6  10   5       18.09       25.56     11.38 o 
   7  10   5       41.82       35.48     12.11 o 
  -6  11   5      153.25      212.61     31.47 o 
  -5  11   5       30.33        8.85     10.79 o 
  -4  11   5      278.51      280.47     19.50 o 
  -3  11   5      543.19      504.13     28.72 o 
  -2  11   5      266.83      288.53     16.77 o 
  -1  11   5      156.83      155.04     11.67 o 
   0  11   5       42.22       36.66      7.74 o 
   1  11   5      155.70      164.01     12.05 o 
   2  11   5      262.10      295.33     20.84 o 
   3  11   5      542.22      519.32     67.43 o 
   4  11   5      265.80      266.97     23.29 o 
   5  11   5       30.97       17.88      8.64 o 
   6  11   5      153.55      174.55     25.05 o 
  -6  12   5       72.60       92.68     16.92 o 
  -5  12   5       31.70       39.21     12.81 o 
  -4  12   5       15.47        9.26     10.87 o 
  -3  12   5       64.66       53.57     14.74 o 
  -2  12   5       64.60       59.95     14.14 o 
  -1  12   5      190.65      167.88     12.45 o 
   0  12   5      695.27      680.08     31.15 o 
   1  12   5      193.90      184.78     12.48 o 
   2  12   5       70.75       47.20     12.22 o 
   3  12   5       60.75       43.77     22.75 o 
   4  12   5       13.82        4.09      9.96 o 
   5  12   5       31.22       29.41     12.36 o 
   6  12   5       72.17      113.42     15.26 o 
  -5  13   5      256.22      299.18     24.80 o 
  -4  13   5       86.64       93.79     15.81 o 
  -3  13   5       29.43       18.90     25.05 o 
  -2  13   5      122.95      147.94     13.20 o 
  -1  13   5       54.22       55.28      9.39 o 
   0  13   5       34.13       22.66      9.92 o 
   1  13   5       60.68       47.37     11.47 o 
   2  13   5      123.25      157.87     29.76 o 
   3  13   5       30.22       18.56     11.02 o 
   4  13   5       88.08       79.56     15.94 o 
   5  13   5      250.67      323.96     32.34 o 
  -4  14   5       29.19       24.73     13.26 o 
  -3  14   5       31.05       14.88     11.43 o 
  -2  14   5      193.69      193.88     15.38 o 
  -1  14   5      291.25      291.46     45.58 o 
   0  14   5       13.00       13.00      9.75 o 
   1  14   5      294.44      274.12     18.52 o 
   2  14   5      196.40      229.86     21.44 o 
   3  14   5       32.81       36.53     12.87 o 
   4  14   5       27.88       14.26     17.29 o 
  -3  15   5       34.10       29.37     18.34 o 
  -2  15   5      109.31      109.76     24.13 o 
  -1  15   5      165.49      181.71     28.72 o 
   0  15   5        8.21       -6.11      9.37 o 
   1  15   5      172.12      173.44     20.22 o 
   2  15   5      112.53       88.73     16.22 o 
   3  15   5       34.14       32.83     13.42 o 
  -2  16   5       25.46       38.48     19.74 o 
  -1  16   5      112.04      113.03     16.90 o 
   0  16   5        0.08       -7.10     10.20 o 
   1  16   5      111.27      120.69     17.97 o 
   2  16   5       25.65       23.33     20.90 o 
   0   0   6      804.51      762.93     20.18 o 
   1   0   6       97.06      134.31      7.02 o 
   2   0   6      726.15      721.96     23.27 o 
   3   0   6     2465.80     2573.16     42.29 o 
   4   0   6     1234.51     1310.55     25.08 o 
   5   0   6       23.82       18.49      8.44 o 
   6   0   6      137.42      181.57     18.39 o 
   7   0   6       51.97       22.43     11.65 o 
   8   0   6        1.45       -5.42     10.39 o 
  -8   1   6       75.97       67.92     23.94 o 
  -7   1   6      163.17      198.38     28.70 o 
  -6   1   6      111.11      132.49     23.06 o 
  -5   1   6      655.84      580.72     33.43 o 
  -4   1   6      928.59      940.41     21.12 o 
  -3   1   6     1109.13     1166.49     33.64 o 
  -2   1   6      994.25      983.77     43.27 o 
  -1   1   6      943.26      953.85     14.70 o 
   0   1   6        7.17       22.05      7.44 o 
   1   1   6      946.99      939.91     26.75 o 
   2   1   6      978.59      940.91     17.15 o 
   3   1   6     1077.26     1135.66     23.73 o 
   4   1   6      925.03      907.20     20.93 o 
   5   1   6      638.66      701.33     20.21 o 
   6   1   6      112.53       94.00     11.22 o 
   7   1   6      163.08      171.27     15.28 o 
   8   1   6       74.64       83.43     16.53 o 
  -8   2   6       53.95       36.89     19.37 o 
  -7   2   6        2.52       -5.39     12.51 o 
  -6   2   6      397.27      363.82     30.11 o 
  -5   2   6      131.88      147.77     27.34 o 
  -4   2   6       26.83       36.61     19.43 o 
  -3   2   6     1011.74     1093.65     23.56 o 
  -2   2   6     1328.56     1246.23     57.00 o 
  -1   2   6      508.96      522.03     10.50 o 
   0   2   6        3.13        1.84      3.16 o 
   1   2   6      499.74      515.55     12.93 o 
   2   2   6     1326.04     1257.33     27.97 o 
   3   2   6      997.12      992.08     28.33 o 
   4   2   6       20.83       13.03      4.75 o 
   5   2   6      131.93      133.55      9.79 o 
   6   2   6      407.17      389.36     18.63 o 
   7   2   6        2.67      -10.69      7.13 o 
   8   2   6       54.78       56.26     14.10 o 
  -8   3   6      162.33      193.59     32.50 o 
  -7   3   6        7.61       18.67     16.12 o 
  -6   3   6      126.80       98.03     21.55 o 
  -5   3   6      274.51      284.23     14.18 o 
  -4   3   6       72.73       65.38      8.82 o 
  -3   3   6     1393.78     1480.32     52.58 o 
  -2   3   6     1638.47     1694.68     62.48 o 
  -1   3   6     1600.17     1687.93     53.16 o 
   0   3   6     3601.68     3493.85     39.75 o 
   1   3   6     1603.87     1699.25     25.98 o 
   2   3   6     1617.67     1694.36     52.11 o 
   3   3   6     1368.96     1437.52     32.60 o 
   4   3   6       72.96       62.06      6.51 o 
   5   3   6      285.88      277.25     11.33 o 
   6   3   6      124.27      122.84     10.67 o 
   7   3   6        5.47       12.86      8.18 o 
   8   3   6      162.19      217.11     25.00 o 
  -8   4   6       40.43       17.75     18.45 o 
  -7   4   6      126.57       97.33     25.79 o 
  -6   4   6      439.41      458.09     34.50 o 
  -5   4   6      330.49      335.68     15.80 o 
  -4   4   6      789.33      801.90     52.69 o 
  -3   4   6      156.57      156.53      6.52 o 
  -2   4   6     3054.43     3092.55     36.35 o 
  -1   4   6     3407.68     3703.91     63.46 o 
   0   4   6     1019.93      935.57     22.18 o 
   1   4   6     3431.61     3747.85    104.23 o 
   2   4   6     3120.06     3243.74     75.86 o 
   3   4   6      158.81      154.52      7.60 o 
   4   4   6      777.84      758.21     25.25 o 
   5   4   6      336.77      341.02     17.02 o 
   6   4   6      429.11      390.47     16.78 o 
   7   4   6      126.90      134.63     16.86 o 
   8   4   6       40.27       52.24     15.86 o 
  -8   5   6       50.97       71.58     24.46 o 
  -7   5   6       39.63       18.30     15.86 o 
  -6   5   6        6.87       -4.72     11.47 o 
  -5   5   6        8.24        5.14      7.68 o 
  -4   5   6      258.20      228.44     12.99 o 
  -3   5   6      875.14      869.06     42.19 o 
  -2   5   6     2500.54     2598.21     32.83 o 
  -1   5   6      923.32      958.39     16.74 o 
   0   5   6      844.90      852.53     17.29 o 
   1   5   6      927.23      952.65     47.11 o 
   2   5   6     2517.53     2608.95     53.48 o 
   3   5   6      881.98      902.48     19.62 o 
   4   5   6      266.32      256.57     11.47 o 
   5   5   6        7.91        4.57      6.28 o 
   6   5   6        6.94       14.58      9.72 o 
   7   5   6       41.46       36.54      9.94 o 
   8   5   6       52.06       77.01     15.41 o 
  -8   6   6      119.53      170.49     32.02 o 
  -7   6   6       11.59      -10.18     12.69 o 
  -6   6   6      192.46      206.13     29.77 o 
  -5   6   6      316.19      317.19     16.99 o 
  -4   6   6       73.13       87.21     28.98 o 
  -3   6   6      737.48      737.13     15.38 o 
  -2   6   6      925.82      839.57     19.71 o 
  -1   6   6      716.85      731.28     25.14 o 
   0   6   6     1679.45     1690.42     56.03 o 
   1   6   6      742.38      741.92     23.58 o 
   2   6   6      910.14      846.01     38.55 o 
   3   6   6      748.18      752.03     64.96 o 
   4   6   6       66.31       68.22      9.33 o 
   5   6   6      315.50      302.99     17.66 o 
   6   6   6      191.72      202.00     22.16 o 
   7   6   6       11.07       -5.71      7.61 o 
   8   6   6      118.86      148.87     19.64 o 
  -7   7   6      103.01      145.44     28.59 o 
  -6   7   6       15.37       14.99     13.01 o 
  -5   7   6      336.02      381.10     19.27 o 
  -4   7   6      270.42      253.02     21.23 o 
  -3   7   6      652.57      598.22     14.64 o 
  -2   7   6       91.56       97.06      7.70 o 
  -1   7   6      127.90      133.72      8.17 o 
   0   7   6     2237.57     2326.35     91.28 o 
   1   7   6      128.96      128.32      7.70 o 
   2   7   6       91.23      104.00      8.44 o 
   3   7   6      648.50      590.25     26.85 o 
   4   7   6      265.49      242.73     12.50 o 
   5   7   6      331.33      368.36     33.43 o 
   6   7   6       16.96       13.76      8.09 o 
   7   7   6      106.90      113.34     13.75 o 
  -7   8   6       64.52       42.21     22.17 o 
  -6   8   6      101.22      110.37     18.65 o 
  -5   8   6      329.01      316.40     19.79 o 
  -4   8   6      209.52      214.40     15.51 o 
  -3   8   6      368.65      330.42     16.19 o 
  -2   8   6      741.61      716.50     16.77 o 
  -1   8   6      143.83      151.33      9.81 o 
   0   8   6      185.28      137.20      9.04 o 
   1   8   6      151.23      140.55      7.47 o 
   2   8   6      740.55      771.39     32.08 o 
   3   8   6      369.38      367.65     14.02 o 
   4   8   6      207.09      206.18     13.30 o 
   5   8   6      326.52      325.19     28.59 o 
   6   8   6      102.94      113.38     12.91 o 
   7   8   6       65.13       71.79     15.71 o 
  -7   9   6       80.50       69.58     25.24 o 
  -6   9   6      265.00      271.17     19.89 o 
  -5   9   6      211.23      223.63     17.60 o 
  -4   9   6       29.92       36.77     11.31 o 
  -3   9   6       37.74       31.81     10.23 o 
  -2   9   6        0.00       -4.71      4.98 o 
  -1   9   6       58.43       60.95      7.55 o 
   0   9   6      276.96      266.47     14.12 o 
   1   9   6       56.81       66.66     12.20 o 
   2   9   6        0.02       -6.56      4.69 o 
   3   9   6       37.86       33.99      9.52 o 
   4   9   6       32.05       32.00      7.57 o 
   5   9   6      219.12      231.42     15.00 o 
   6   9   6      268.51      247.58     24.81 o 
   7   9   6       76.45       62.66     15.04 o 
  -6  10   6      163.84      234.45     46.69 o 
  -5  10   6      295.15      280.07     19.62 o 
  -4  10   6      383.48      350.38     19.07 o 
  -3  10   6      632.07      608.01     23.71 o 
  -2  10   6       99.67      113.37     10.24 o 
  -1  10   6      659.27      613.64     16.97 o 
   0  10   6      109.26       92.94      9.52 o 
   1  10   6      678.29      680.65     18.60 o 
   2  10   6       91.26      117.00     14.72 o 
   3  10   6      628.01      610.11     43.68 o 
   4  10   6      374.41      349.44     28.10 o 
   5  10   6      296.22      309.54     25.13 o 
   6  10   6      166.03      170.25     16.79 o 
  -6  11   6       35.18       42.26     25.73 o 
  -5  11   6       10.01       11.80     10.65 o 
  -4  11   6      277.50      259.19     17.83 o 
  -3  11   6      130.22      122.76     15.29 o 
  -2  11   6      157.62      161.72     15.00 o 
  -1  11   6      211.87      204.62     15.20 o 
   0  11   6      167.29      196.26     12.25 o 
   1  11   6      209.92      221.57     12.01 o 
   2  11   6      154.37      162.46     15.42 o 
   3  11   6      128.26      140.94     24.76 o 
   4  11   6      281.65      269.22     23.27 o 
   5  11   6        9.30        8.81      8.59 o 
   6  11   6       37.10       28.44     10.53 o 
  -5  12   6       56.58       39.64     12.95 o 
  -4  12   6        6.07       -3.67      9.22 o 
  -3  12   6      205.41      168.00     18.67 o 
  -2  12   6       50.67       49.90      8.91 o 
  -1  12   6      405.98      389.11     15.34 o 
   0  12   6       39.86       48.17      9.00 o 
   1  12   6      402.77      402.05     15.67 o 
   2  12   6       48.78       45.06     11.94 o 
   3  12   6      201.52      193.28     19.98 o 
   4  12   6        6.65        0.62      9.86 o 
   5  12   6       56.82       51.98     13.86 o 
  -5  13   6       45.32       53.77     24.09 o 
  -4  13   6      145.07      179.75     23.48 o 
  -3  13   6        9.69       -2.75     10.40 o 
  -2  13   6       84.42       74.17     13.15 o 
  -1  13   6       58.79       59.08      9.52 o 
   0  13   6        1.21       -1.19      6.43 o 
   1  13   6       57.08       22.88     10.94 o 
   2  13   6       83.62       83.92     14.46 o 
   3  13   6       10.07        3.16     10.57 o 
   4  13   6      142.93      146.26     19.49 o 
   5  13   6       46.92       52.02     13.91 o 
  -4  14   6        2.15       -7.04     10.08 o 
  -3  14   6       19.58       22.03     19.57 o 
  -2  14   6       91.70       85.46     21.27 o 
  -1  14   6        5.41        2.98      9.29 o 
   0  14   6      181.13      187.61     17.92 o 
   1  14   6        5.94       -2.72      9.48 o 
   2  14   6       96.08      127.33     17.36 o 
   3  14   6       19.55       14.17     12.01 o 
   4  14   6        2.32       10.93     13.10 o 
  -3  15   6       12.03       -4.39     14.57 o 
  -2  15   6       10.99        9.33     13.69 o 
  -1  15   6       26.97       19.34     11.24 o 
   0  15   6       23.09       21.91     10.93 o 
   1  15   6       28.20       29.66     12.35 o 
   2  15   6       11.22        8.31     12.62 o 
   3  15   6       12.45        8.06     12.37 o 
  -1  16   6       34.63       28.00     18.93 o 
   0  16   6      120.69      115.07     16.37 o 
   1  16   6       36.16       37.81     12.66 o 
   1   0   7     6127.05     6233.14     56.83 o 
   2   0   7      248.23      229.81      7.43 o 
   3   0   7     7003.22     7009.96    141.01 o 
   4   0   7     1220.53     1203.42     49.09 o 
   5   0   7      132.87      115.97     14.10 o 
   6   0   7      768.78      825.71     41.54 o 
   7   0   7      308.03      377.39     34.16 o 
   8   0   7       69.87       97.91     17.73 o 
  -8   1   7       22.38       29.36     12.88 o 
  -7   1   7       70.84       56.30     23.41 o 
  -6   1   7       79.61       63.50     18.76 o 
  -5   1   7      636.20      591.02     23.57 o 
  -4   1   7      111.89      128.49      7.60 o 
  -3   1   7     1127.38     1187.86     47.67 o 
  -2   1   7      372.98      363.59     15.67 o 
  -1   1   7     7584.64     7587.81    180.24 o 
   0   1   7       10.27        2.46      2.55 o 
   1   1   7     7615.66     7626.49     80.12 o 
   2   1   7      364.22      373.01     10.65 o 
   3   1   7     1098.28     1079.54     31.53 o 
   4   1   7      108.40      110.27      9.54 o 
   5   1   7      637.52      583.42     28.46 o 
   6   1   7       80.48       59.52     12.51 o 
   7   1   7       73.83       78.16     14.45 o 
   8   1   7       24.04       22.59     12.23 o 
  -8   2   7      108.01      133.41     23.58 o 
  -7   2   7       14.41       17.38     16.82 o 
  -6   2   7      603.12      537.85     36.30 o 
  -5   2   7      123.71      123.60     21.66 o 
  -4   2   7      223.64      232.05      9.79 o 
  -3   2   7     1236.29     1292.37     24.69 o 
  -2   2   7      103.68      118.60      9.90 o 
  -1   2   7     4442.65     4356.71    125.59 o 
   0   2   7      225.45      186.24     15.06 o 
   1   2   7     4435.85     4365.84     86.19 o 
   2   2   7      121.49      133.03     13.14 o 
   3   2   7     1229.94     1252.33     34.64 o 
   4   2   7      215.72      221.16     10.95 o 
   5   2   7      112.34      121.63     11.20 o 
   6   2   7      589.54      604.01     20.51 o 
   7   2   7       15.10        0.12      9.20 o 
   8   2   7      111.73      175.36     28.63 o 
  -8   3   7       13.51       -4.13     16.64 o 
  -7   3   7      170.78       85.78     23.83 o 
  -6   3   7     1248.28     1232.91     55.71 o 
  -5   3   7      899.92      970.11     45.38 o 
  -4   3   7     5196.29     5381.59    180.23 o 
  -3   3   7      916.83      952.02     18.64 o 
  -2   3   7     1814.61     1901.99     27.32 o 
  -1   3   7     2943.33     2866.89     40.86 o 
   0   3   7      255.31      283.92      8.15 o 
   1   3   7     2992.85     3059.26     75.10 o 
   2   3   7     1774.00     1943.22     37.69 o 
   3   3   7      959.78     1005.21     29.94 o 
   4   3   7     5223.69     5276.97     67.86 o 
   5   3   7      896.34      956.26     20.62 o 
   6   3   7     1247.35     1291.93     31.67 o 
   7   3   7      168.65      159.89     18.38 o 
   8   3   7       12.65        4.89     10.80 o 
  -8   4   7       53.25       46.38     23.02 o 
  -7   4   7       73.73       64.16     21.62 o 
  -6   4   7       45.30       41.58     17.19 o 
  -5   4   7      209.55      216.62     13.87 o 
  -4   4   7      566.11      592.42     19.03 o 
  -3   4   7      106.63       96.97     20.92 o 
  -2   4   7     3284.53     3244.65     36.11 o 
  -1   4   7     1872.34     1894.71     27.71 o 
   0   4   7      161.51      141.46      6.14 o 
   1   4   7     1870.74     1906.95     59.77 o 
   2   4   7     3253.87     3343.62     78.28 o 
   3   4   7      103.61       97.88     10.11 o 
   4   4   7      567.24      564.24     19.83 o 
   5   4   7      212.54      198.64     10.64 o 
   6   4   7       50.32       46.66      9.71 o 
   7   4   7       74.23       94.57     15.16 o 
   8   4   7       51.56       57.66     22.93 o 
  -8   5   7       55.29       53.24     22.51 o 
  -7   5   7       13.20       -5.61     13.87 o 
  -6   5   7      421.78      418.98     34.16 o 
  -5   5   7      320.30      300.39     15.82 o 
  -4   5   7      178.46      202.13     18.45 o 
  -3   5   7       85.81      120.81     38.91 o 
  -2   5   7      639.14      778.21     37.65 o 
  -1   5   7      338.74      319.91      9.71 o 
   0   5   7      455.15      497.16     20.65 o 
   1   5   7      332.30      336.92      9.72 o 
   2   5   7      670.95      729.15     38.49 o 
   3   5   7       86.37      108.34      6.92 o 
   4   5   7      167.60      181.92     11.65 o 
   5   5   7      323.39      295.27     25.65 o 
   6   5   7      424.63      458.22     26.07 o 
   7   5   7       15.08        6.01     10.86 o 
   8   5   7       55.34       59.21     14.96 o 
  -7   6   7       93.98       73.42     23.17 o 
  -6   6   7      443.69      430.60     34.79 o 
  -5   6   7      268.24      227.66     15.66 o 
  -4   6   7      987.82      988.78     38.48 o 
  -3   6   7     1284.94     1187.42     28.70 o 
  -2   6   7     1058.99     1034.82     18.47 o 
  -1   6   7       24.19       26.15      3.99 o 
   0   6   7        3.67       -1.25      2.64 o 
   1   6   7       25.76       37.35      6.90 o 
   2   6   7     1061.36     1055.40     33.27 o 
   3   6   7     1261.72     1214.88     53.15 o 
   4   6   7     1000.00     1016.19     39.25 o 
   5   6   7      260.12      242.83     14.21 o 
   6   6   7      438.77      457.77     25.32 o 
   7   6   7       97.05       99.69     13.09 o 
  -7   7   7       17.30       19.19     19.30 o 
  -6   7   7        2.44       11.55     15.42 o 
  -5   7   7      144.95      165.83     29.39 o 
  -4   7   7      293.38      318.38     16.47 o 
  -3   7   7      271.30      230.29     15.33 o 
  -2   7   7      873.78      833.30     17.29 o 
  -1   7   7     3327.62     3373.85     63.83 o 
   0   7   7      480.35      545.60     15.77 o 
   1   7   7     3250.30     3382.94     82.94 o 
   2   7   7      876.98      884.84     52.26 o 
   3   7   7      260.26      229.58     11.49 o 
   4   7   7      298.40      342.24     36.76 o 
   5   7   7      144.62      173.04     19.21 o 
   6   7   7        2.49       -0.43      7.67 o 
   7   7   7       18.44       17.46      9.67 o 
  -7   8   7       41.69       23.24     20.85 o 
  -6   8   7      137.61      163.41     28.85 o 
  -5   8   7       33.69       41.40     10.52 o 
  -4   8   7      554.48      541.21     21.54 o 
  -3   8   7      507.54      514.25     27.19 o 
  -2   8   7      561.75      545.65     14.67 o 
  -1   8   7      864.18      827.87     18.37 o 
   0   8   7      148.99      156.24     12.78 o 
   1   8   7      854.08      867.44     46.63 o 
   2   8   7      548.53      541.91     16.20 o 
   3   8   7      505.36      511.55     49.37 o 
   4   8   7      564.25      583.86     49.65 o 
   5   8   7       25.35       27.89     12.50 o 
   6   8   7      142.77      195.64     37.16 o 
   7   8   7       42.36       25.38     14.04 o 
  -7   9   7       18.97       20.22     19.26 o 
  -6   9   7       20.77       27.67     11.70 o 
  -5   9   7      129.57      166.86     24.59 o 
  -4   9   7      110.08       96.36     13.54 o 
  -3   9   7       94.48       86.90     12.54 o 
  -2   9   7      136.84      126.00      9.86 o 
  -1   9   7     1920.02     1910.36     31.33 o 
   0   9   7      209.25      183.53     11.40 o 
   1   9   7     1912.36     1962.09     44.54 o 
   2   9   7      138.48      135.62     16.54 o 
   3   9   7      103.21      105.74     13.02 o 
   4   9   7      119.97      141.02     26.62 o 
   5   9   7      131.52      146.65     22.69 o 
   6   9   7       21.12        4.94      8.23 o 
   7   9   7       17.53       12.47     11.92 o 
  -6  10   7       22.01       31.74     22.58 o 
  -5  10   7       92.34       99.91     15.15 o 
  -4  10   7      130.32      157.65     16.44 o 
  -3  10   7      414.69      394.07     19.29 o 
  -2  10   7     1781.12     1727.91     30.79 o 
  -1  10   7      144.49      141.42     11.10 o 
   0  10   7        0.81       -0.78      5.26 o 
   1  10   7      141.38      158.03     12.28 o 
   2  10   7     1768.75     1832.69    111.99 o 
   3  10   7      403.48      381.09     20.48 o 
   4  10   7      134.41      155.42     22.66 o 
   5  10   7       92.71      105.07     13.36 o 
   6  10   7       22.92       11.50      9.33 o 
  -6  11   7       11.02       14.79     11.22 o 
  -5  11   7       73.09       70.57     14.09 o 
  -4  11   7       96.39       78.06     14.05 o 
  -3  11   7       12.21        1.96     10.92 o 
  -2  11   7      293.42      292.65     17.46 o 
  -1  11   7      800.88      791.50     20.54 o 
   0  11   7       59.46       51.10      8.32 o 
   1  11   7      804.86      784.72     23.28 o 
   2  11   7      292.08      303.35     14.02 o 
   3  11   7       14.80       12.22      8.07 o 
   4  11   7       92.25      112.40     29.88 o 
   5  11   7       75.25       74.99     12.39 o 
   6  11   7       11.06        7.12      9.71 o 
  -5  12   7       59.23       54.63     15.26 o 
  -4  12   7      140.38      168.24     18.82 o 
  -3  12   7       61.75       82.29     19.07 o 
  -2  12   7       81.61       82.27     13.57 o 
  -1  12   7       49.62       30.65      8.10 o 
   0  12   7      664.64      700.69     50.31 o 
   1  12   7       51.70       57.51      9.68 o 
   2  12   7       88.43      112.82     15.16 o 
   3  12   7       57.70       58.00     13.45 o 
   4  12   7      141.92      142.66     32.74 o 
   5  12   7       60.42       69.04     15.68 o 
  -5  13   7        8.33        7.06     11.94 o 
  -4  13   7      255.04      273.31     20.68 o 
  -3  13   7       52.79       68.99     13.96 o 
  -2  13   7      160.69      169.48     17.85 o 
  -1  13   7      178.80      204.79     14.46 o 
   0  13   7       13.57        9.25      7.59 o 
   1  13   7      177.92      198.88     34.29 o 
   2  13   7      167.71      180.84     34.05 o 
   3  13   7       56.27       55.81     13.53 o 
   4  13   7      254.63      294.48     47.82 o 
   5  13   7        7.40       12.17     11.79 o 
  -4  14   7       15.10        8.15     11.71 o 
  -3  14   7       42.10       40.63     13.24 o 
  -2  14   7      149.73      145.31     17.14 o 
  -1  14   7       47.20       40.19     10.02 o 
   0  14   7       15.18       16.25     10.65 o 
   1  14   7       50.60       37.30     12.77 o 
   2  14   7      141.66      183.39     21.34 o 
   3  14   7       39.50       38.65     14.76 o 
   4  14   7       15.90       10.96     12.87 o 
  -3  15   7       14.76        1.51     11.30 o 
  -2  15   7        9.29       -6.71     15.39 o 
  -1  15   7      333.63      323.86     29.22 o 
   0  15   7       18.87        9.47     10.39 o 
   1  15   7      326.90      348.75     21.37 o 
   2  15   7        9.61        1.70     11.32 o 
   3  15   7       15.39       -0.68     22.91 o 
  -1  16   7        4.01        4.76     16.57 o 
   0  16   7       45.44       42.81     13.13 o 
   1  16   7        3.69       29.61     26.27 o 
   0   0   8     1120.15     1149.46     22.50 o 
   1   0   8     8465.50     8881.72     78.97 o 
   2   0   8       19.97        8.73      2.80 o 
   3   0   8       72.40       61.83      5.96 o 
   4   0   8      707.04      722.87     23.37 o 
   5   0   8     1430.31     1443.34    105.69 o 
   6   0   8      606.52      515.03     23.63 o 
   7   0   8       57.67       43.49     12.76 o 
   8   0   8       54.51       58.14     39.13 o 
  -8   1   8       81.65      106.79     17.89 o 
  -7   1   8        9.07       14.47     11.41 o 
  -6   1   8      682.16      678.39     27.50 o 
  -5   1   8     2130.70     2142.17     48.03 o 
  -4   1   8     1008.10     1022.61     57.91 o 
  -3   1   8       35.96       41.65     10.09 o 
  -2   1   8     4040.04     4337.10     73.42 o 
  -1   1   8     1500.04     1543.25     22.15 o 
   0   1   8      620.32      595.71     10.82 o 
   1   1   8     1508.35     1554.11     23.38 o 
   2   1   8     3994.06     4270.71    103.10 o 
   3   1   8       35.84       32.49      5.82 o 
   4   1   8      990.22      975.32     23.87 o 
   5   1   8     2131.24     2111.50     57.21 o 
   6   1   8      674.34      652.61     27.25 o 
   7   1   8        8.14       -1.27      9.12 o 
   8   1   8       81.69       87.09     16.49 o 
  -8   2   8       85.11       75.87     22.87 o 
  -7   2   8       47.50       37.94     13.20 o 
  -6   2   8        5.63        1.62      8.59 o 
  -5   2   8     1043.76     1060.04     45.20 o 
  -4   2   8       28.67       23.31      5.42 o 
  -3   2   8     1898.61     1960.57     94.66 o 
  -2   2   8       21.25       23.70      5.28 o 
  -1   2   8     1998.41     2136.22     31.62 o 
   0   2   8     4806.71     5071.05     71.20 o 
   1   2   8     1998.65     2114.76     28.88 o 
   2   2   8       24.05       15.49      4.31 o 
   3   2   8     1881.62     1990.57     31.60 o 
   4   2   8       28.89       17.51      6.17 o 
   5   2   8     1016.27     1025.77     24.88 o 
   6   2   8        5.35        7.48      8.85 o 
   7   2   8       46.49       23.35     11.31 o 
   8   2   8       85.05      107.73     25.05 o 
  -8   3   8        8.22       21.47     12.55 o 
  -7   3   8       10.43       -2.18     10.24 o 
  -6   3   8      395.48      370.83     31.62 o 
  -5   3   8      211.42      203.03     18.11 o 
  -4   3   8       23.71       20.36      5.77 o 
  -3   3   8      369.33      345.33     11.36 o 
  -2   3   8     1659.58     1684.82     37.64 o 
  -1   3   8      296.43      274.66     10.14 o 
   0   3   8     2417.98     2571.29     32.86 o 
   1   3   8      302.18      274.30     13.26 o 
   2   3   8     1658.20     1688.82     41.20 o 
   3   3   8      372.53      348.30     13.47 o 
   4   3   8       21.25       22.02      6.44 o 
   5   3   8      208.68      203.75     13.67 o 
   6   3   8      386.49      338.12     15.95 o 
   7   3   8       11.02       29.66     15.79 o 
   8   3   8        8.28       -4.80     14.24 o 
  -8   4   8       50.54       82.68     25.20 o 
  -7   4   8       54.64       56.56     20.70 o 
  -6   4   8      275.77      246.64     31.10 o 
  -5   4   8      551.73      496.68     33.76 o 
  -4   4   8      146.46      143.56     11.94 o 
  -3   4   8      584.35      609.52     15.34 o 
  -2   4   8     3311.98     3482.06     58.23 o 
  -1   4   8      373.71      366.34      8.35 o 
   0   4   8     2440.50     2473.50     80.09 o 
   1   4   8      366.59      365.92      9.86 o 
   2   4   8     3335.55     3554.62    110.91 o 
   3   4   8      570.80      617.55     15.60 o 
   4   4   8      150.81      149.41     10.83 o 
   5   4   8      551.35      517.65     18.09 o 
   6   4   8      278.01      270.20     16.22 o 
   7   4   8       53.39       54.21     13.48 o 
   8   4   8       52.17       66.63     20.66 o 
  -8   5   8       25.58       17.05     20.40 o 
  -7   5   8       31.40       35.97     19.55 o 
  -6   5   8      190.73      143.82     25.97 o 
  -5   5   8      183.10      129.83     23.21 o 
  -4   5   8      344.50      316.11     14.84 o 
  -3   5   8      272.93      280.76     47.43 o 
  -2   5   8     1393.83     1422.50     19.21 o 
  -1   5   8       41.31       39.14      5.41 o 
   0   5   8      133.38      119.39     14.24 o 
   1   5   8       44.86       40.74      4.97 o 
   2   5   8     1419.80     1514.89     29.99 o 
   3   5   8      267.39      225.10      9.64 o 
   4   5   8      355.33      331.78     19.54 o 
   5   5   8      178.38      168.90     13.45 o 
   6   5   8      194.51      195.26     15.36 o 
   7   5   8       32.97       44.91     11.31 o 
   8   5   8       25.49       29.01     13.07 o 
  -7   6   8      139.34      117.18     26.67 o 
  -6   6   8       96.70       98.58     24.28 o 
  -5   6   8      770.47      770.63     25.35 o 
  -4   6   8        7.20        1.52      6.57 o 
  -3   6   8       72.82       79.78     15.24 o 
  -2   6   8       27.42       15.84      3.87 o 
  -1   6   8      400.97      373.88      9.66 o 
   0   6   8       30.59       24.94      4.59 o 
   1   6   8      400.95      390.54     25.37 o 
   2   6   8       29.13       31.00     18.28 o 
   3   6   8       67.54       62.00      8.30 o 
   4   6   8        6.72        3.71      8.55 o 
   5   6   8      777.31      815.19     57.06 o 
   6   6   8       95.01       87.85     12.02 o 
   7   6   8      135.14      139.72     14.68 o 
  -7   7   8       10.23       -8.49     13.32 o 
  -6   7   8       17.14        8.74     17.23 o 
  -5   7   8      469.29      470.98     20.66 o 
  -4   7   8      132.83      125.77     24.70 o 
  -3   7   8       38.53       30.66      8.50 o 
  -2   7   8      488.27      486.41     13.09 o 
  -1   7   8        3.65        0.68      3.63 o 
   0   7   8     6453.40     6460.46    146.78 o 
   1   7   8        5.00        5.02      5.30 o 
   2   7   8      482.63      489.23     33.80 o 
   3   7   8       37.43       40.23      7.61 o 
   4   7   8      125.45      138.94     25.06 o 
   5   7   8      471.03      481.62     33.74 o 
   6   7   8       18.10        5.98      8.03 o 
   7   7   8       10.06       -1.55      8.53 o 
  -7   8   8       34.62       46.60     21.55 o 
  -6   8   8      118.10      112.42     27.15 o 
  -5   8   8      234.27      200.14     17.76 o 
  -4   8   8      195.69      200.85     17.03 o 
  -3   8   8      216.87      207.42     37.72 o 
  -2   8   8      694.02      669.29     16.38 o 
  -1   8   8      279.67      258.20      8.82 o 
   0   8   8     2903.91     2944.47    107.38 o 
   1   8   8      279.24      268.49     18.50 o 
   2   8   8      697.53      674.87     18.39 o 
   3   8   8      216.52      242.39     12.51 o 
   4   8   8      194.60      203.56     19.95 o 
   5   8   8      238.03      255.36     15.14 o 
   6   8   8      113.41      118.92     13.89 o 
   7   8   8       33.57       35.74     12.11 o 
  -6   9   8       76.41       81.65     23.83 o 
  -5   9   8      316.65      265.12     58.00 o 
  -4   9   8       47.17       47.08     11.18 o 
  -3   9   8      200.57      172.39     14.08 o 
  -2   9   8      418.64      361.10     17.42 o 
  -1   9   8      344.34      316.56     13.87 o 
   0   9   8      574.42      583.32     20.23 o 
   1   9   8      343.87      362.88     17.88 o 
   2   9   8      412.64      420.89     18.59 o 
   3   9   8      211.23      244.07     18.86 o 
   4   9   8       48.02       29.32      9.81 o 
   5   9   8      318.61      319.34     23.69 o 
   6   9   8       75.94       86.91     13.30 o 
  -6  10   8       10.18       -5.98     16.31 o 
  -5  10   8       97.84      129.14     33.56 o 
  -4  10   8       44.05       33.84     11.12 o 
  -3  10   8      112.46      119.19     14.65 o 
  -2  10   8        7.63       -1.43      7.81 o 
  -1  10   8      129.91      152.76     14.17 o 
   0  10   8     1187.81     1176.86     35.14 o 
   1  10   8      134.52      168.50     19.02 o 
   2  10   8        6.67        9.27      8.33 o 
   3  10   8      115.39      111.85     12.65 o 
   4  10   8       42.42       23.37      7.62 o 
   5  10   8       98.29      121.39     12.90 o 
   6  10   8        9.93        2.65      9.50 o 
  -6  11   8       27.92       15.64     19.00 o 
  -5  11   8      110.53      144.85     18.21 o 
  -4  11   8      182.84      193.64     30.35 o 
  -3  11   8       77.21       89.68     19.87 o 
  -2  11   8      115.53      141.49     18.26 o 
  -1  11   8      100.74       95.73     15.29 o 
   0  11   8      248.96      257.39     12.74 o 
   1  11   8       93.75      110.59     26.90 o 
   2  11   8      114.57      154.28     16.56 o 
   3  11   8       78.95       91.39     16.13 o 
   4  11   8      188.24      180.53     15.75 o 
   5  11   8      108.05      104.91     17.57 o 
   6  11   8       27.73       15.81     10.68 o 
  -5  12   8       14.16        9.79     13.76 o 
  -4  12   8        4.12        5.60     10.20 o 
  -3  12   8      271.54      268.02     25.75 o 
  -2  12   8      192.21      190.70     22.03 o 
  -1  12   8       11.33        1.94      6.71 o 
   0  12   8       39.05       30.72      8.42 o 
   1  12   8       11.80        4.57      7.36 o 
   2  12   8      190.68      187.23     19.96 o 
   3  12   8      271.40      288.83     21.49 o 
   4  12   8        4.16        4.85     11.46 o 
   5  12   8       13.59        3.91     11.45 o 
  -4  13   8        8.21        7.98     11.25 o 
  -3  13   8       65.22       67.63     14.37 o 
  -2  13   8       13.96       12.36     10.58 o 
  -1  13   8      188.65      236.64     19.66 o 
   0  13   8      781.40      788.96     23.95 o 
   1  13   8      183.86      202.60     22.31 o 
   2  13   8       13.94       15.70     10.37 o 
   3  13   8       68.93       73.44     15.43 o 
   4  13   8        7.85        4.50     11.68 o 
  -4  14   8       16.29       17.46     12.85 o 
  -3  14   8       90.52       69.08     18.50 o 
  -2  14   8      108.45       97.13     18.06 o 
  -1  14   8       40.10       40.65     18.71 o 
   0  14   8       73.64       72.25     13.78 o 
   1  14   8       41.36       31.75     12.18 o 
   2  14   8      110.54      118.17     17.16 o 
   3  14   8       90.20       61.26     15.56 o 
   4  14   8       16.86        4.50     10.93 o 
  -2  15   8       27.60       47.27     16.92 o 
  -1  15   8       31.25       39.37     18.30 o 
   0  15   8        2.60        3.55     10.25 o 
   1  15   8       31.05       17.26     11.52 o 
   2  15   8       27.15       23.47     12.85 o 
   1   0   9      418.88      431.10     16.22 o 
   2   0   9        0.19       -0.56      2.73 o 
   3   0   9      727.21      746.51     18.12 o 
   4   0   9     1173.53     1202.56     31.20 o 
   5   0   9     3955.71     4018.53    186.87 o 
   6   0   9        2.14       -3.84      7.95 o 
   7   0   9        0.01      -11.00      9.28 o 
   8   0   9        0.09      -10.83     10.83 o 
  -8   1   9       69.88       79.45     16.50 o 
  -7   1   9      227.76      250.54     41.65 o 
  -6   1   9      158.25      164.73     17.62 o 
  -5   1   9      170.48      164.03     16.84 o 
  -4   1   9      686.71      682.96     23.48 o 
  -3   1   9      273.75      276.37     18.78 o 
  -2   1   9     2282.75     2367.19     51.41 o 
  -1   1   9     1307.14     1324.68     27.22 o 
   0   1   9     3416.45     3479.13     36.48 o 
   1   1   9     1237.68     1219.04     27.52 o 
   2   1   9     2307.03     2304.16     33.35 o 
   3   1   9      267.23      248.82     10.53 o 
   4   1   9      680.19      665.64     24.06 o 
   5   1   9      170.25      170.66     15.78 o 
   6   1   9      165.84      169.34     17.22 o 
   7   1   9      224.35      221.83     47.06 o 
   8   1   9       70.95      121.13     26.12 o 
  -8   2   9        9.91        3.03     11.35 o 
  -7   2   9       43.39       56.23     13.72 o 
  -6   2   9      276.62      265.96     21.55 o 
  -5   2   9      237.33      216.15     16.84 o 
  -4   2   9        0.60        1.00      6.39 o 
  -3   2   9     2276.98     2270.65     83.57 o 
  -2   2   9      809.15      809.94     16.26 o 
  -1   2   9     2927.03     3071.11     53.74 o 
   0   2   9     2121.69     2116.04     54.81 o 
   1   2   9     2908.81     2997.52     38.64 o 
   2   2   9      766.84      719.45     16.13 o 
   3   2   9     2344.44     2342.41     35.78 o 
   4   2   9        0.60        4.02      5.38 o 
   5   2   9      241.17      233.18     12.96 o 
   6   2   9      282.29      268.86     17.46 o 
   7   2   9       42.39       35.86     16.05 o 
   8   2   9        9.05      -16.16     13.54 o 
  -8   3   9        5.12        5.65     11.83 o 
  -7   3   9       30.68       22.98     12.81 o 
  -6   3   9      929.46      907.94     33.22 o 
  -5   3   9        5.69        1.06      7.70 o 
  -4   3   9      257.15      240.37     15.14 o 
  -3   3   9      368.95      401.80     15.92 o 
  -2   3   9     4984.37     4974.81     98.25 o 
  -1   3   9      206.15      181.76      7.84 o 
   0   3   9       94.44       99.18      6.72 o 
   1   3   9      202.73      181.57      7.89 o 
   2   3   9     5086.25     5110.14    118.89 o 
   3   3   9      382.94      421.95     13.49 o 
   4   3   9      258.17      255.99     12.07 o 
   5   3   9        5.64        1.53      7.43 o 
   6   3   9      951.58      961.17     32.31 o 
   7   3   9       30.22       28.48     14.68 o 
   8   3   9        6.05       -5.94     14.57 o 
  -8   4   9        0.02       -8.06     11.26 o 
  -7   4   9       55.17       43.75     13.81 o 
  -6   4   9      563.37      582.04     53.72 o 
  -5   4   9       13.60        3.82      7.88 o 
  -4   4   9        7.33        5.01      5.41 o 
  -3   4   9      998.24      969.91     29.40 o 
  -2   4   9     2040.96     2108.11     32.07 o 
  -1   4   9      460.35      415.38     16.03 o 
   0   4   9     2784.40     2772.47     42.65 o 
   1   4   9      465.27      421.88     13.51 o 
   2   4   9     2094.06     2195.52     66.69 o 
   3   4   9     1003.01     1026.32     29.30 o 
   4   4   9        8.73       -3.14      5.32 o 
   5   4   9       12.93       17.05      9.21 o 
   6   4   9      553.64      561.88     24.77 o 
   7   4   9       55.60       62.17     19.04 o 
   8   4   9        0.06       -9.15     13.47 o 
  -7   5   9      105.56      106.55     17.84 o 
  -6   5   9      116.06       70.36     21.36 o 
  -5   5   9       66.76       63.79     18.00 o 
  -4   5   9      200.69      180.83     18.85 o 
  -3   5   9      808.36      804.62     35.53 o 
  -2   5   9     1708.21     1680.30     21.52 o 
  -1   5   9      177.73      172.55      6.52 o 
   0   5   9      272.00      262.29      9.22 o 
   1   5   9      166.98      172.73      9.82 o 
   2   5   9     1671.26     1695.65     48.01 o 
   3   5   9      829.44      873.91     29.85 o 
   4   5   9      180.70      184.78     13.73 o 
   5   5   9       66.61       45.25     20.42 o 
   6   5   9      116.16      100.14     19.59 o 
   7   5   9      107.35      121.07     33.89 o 
  -7   6   9       55.58       56.74     22.17 o 
  -6   6   9      153.00      106.88     26.01 o 
  -5   6   9      426.31      460.00     34.53 o 
  -4   6   9      627.30      603.15     21.57 o 
  -3   6   9      166.07      151.11     16.07 o 
  -2   6   9      897.32      900.69     19.41 o 
  -1   6   9      792.76      804.53     17.25 o 
   0   6   9      597.11      568.45     11.53 o 
   1   6   9      753.26      735.92     28.67 o 
   2   6   9      900.36      942.74     71.76 o 
   3   6   9      168.11      172.53     32.28 o 
   4   6   9      618.67      659.10     47.93 o 
   5   6   9      420.86      425.22     25.29 o 
   6   6   9      156.26      181.87     15.50 o 
   7   6   9       55.24       48.52     11.38 o 
  -7   7   9      170.68      144.70     30.33 o 
  -6   7   9      107.01      158.24     29.07 o 
  -5   7   9      311.65      286.53     29.22 o 
  -4   7   9      354.66      362.13     17.42 o 
  -3   7   9      342.09      318.08     12.92 o 
  -2   7   9      151.51      153.68      9.94 o 
  -1   7   9      605.15      583.65     12.29 o 
   0   7   9     4234.41     4538.10    111.97 o 
   1   7   9      593.94      604.19     40.16 o 
   2   7   9      159.04      175.08     14.11 o 
   3   7   9      336.97      315.28     16.81 o 
   4   7   9      351.11      349.60     31.40 o 
   5   7   9      311.45      302.01     16.37 o 
   6   7   9      104.75      137.94     17.09 o 
   7   7   9      172.91      181.70     32.19 o 
  -7   8   9        6.90       -5.98     19.11 o 
  -6   8   9        3.47       13.39     16.71 o 
  -5   8   9       12.08       23.10      9.87 o 
  -4   8   9        2.47       -8.07      7.42 o 
  -3   8   9      714.75      688.53     23.84 o 
  -2   8   9      138.70      158.38     10.60 o 
  -1   8   9      740.97      694.82     17.20 o 
   0   8   9      542.05      534.25     15.61 o 
   1   8   9      736.61      699.88     19.01 o 
   2   8   9      136.72      137.74     14.22 o 
   3   8   9      741.76      733.50     81.70 o 
   4   8   9        3.09       -6.10      6.55 o 
   5   8   9       13.78        8.44      8.04 o 
   6   8   9        3.06       -2.17      7.83 o 
   7   8   9        6.49       -3.90      9.15 o 
  -6   9   9       40.85       23.13     19.48 o 
  -5   9   9      123.83      164.54     17.00 o 
  -4   9   9      137.42      142.96     19.07 o 
  -3   9   9      124.68      115.61     13.96 o 
  -2   9   9      123.28      141.70     20.64 o 
  -1   9   9      503.52      480.28     15.18 o 
   0   9   9      320.29      298.87     16.48 o 
   1   9   9      512.36      498.94     27.20 o 
   2   9   9      136.86      163.87     19.14 o 
   3   9   9      133.39      148.53     33.70 o 
   4   9   9      137.12      150.89     13.93 o 
   5   9   9      124.39      127.23     13.60 o 
   6   9   9       40.40       27.65     10.68 o 
  -6  10   9       21.49       36.86     21.95 o 
  -5  10   9      310.64      316.03     19.82 o 
  -4  10   9       11.59       -6.52      8.25 o 
  -3  10   9       46.96       45.26     10.91 o 
  -2  10   9      344.41      366.40     21.45 o 
  -1  10   9      188.47      191.19     14.46 o 
   0  10   9      737.00      764.11     22.56 o 
   1  10   9      174.97      189.35     13.70 o 
   2  10   9      347.11      383.39     22.29 o 
   3  10   9       48.40       38.11      9.09 o 
   4  10   9       10.56       -6.01      7.38 o 
   5  10   9      304.50      342.51     27.61 o 
   6  10   9       20.41        5.78     11.33 o 
  -5  11   9      104.90      125.89     16.93 o 
  -4  11   9      290.75      314.06     19.31 o 
  -3  11   9      467.06      460.67     22.08 o 
  -2  11   9      640.41      591.70     24.09 o 
  -1  11   9       57.36       47.72      8.70 o 
   0  11   9        1.99       -3.56      6.48 o 
   1  11   9       59.55       52.36      9.30 o 
   2  11   9      626.32      581.73     27.43 o 
   3  11   9      469.97      497.97     31.24 o 
   4  11   9      277.77      298.50     56.75 o 
   5  11   9      101.28      125.88     18.71 o 
  -5  12   9       52.46       64.48     14.74 o 
  -4  12   9       79.87       95.93     15.57 o 
  -3  12   9      196.62      221.42     29.05 o 
  -2  12   9      488.18      497.70     23.00 o 
  -1  12   9       77.64      100.51     14.47 o 
   0  12   9      155.46      163.81     13.27 o 
   1  12   9       70.89       97.25     11.67 o 
   2  12   9      477.63      523.97     19.38 o 
   3  12   9      196.34      197.29     33.13 o 
   4  12   9       80.88       88.78     16.11 o 
   5  12   9       50.70       47.72     23.21 o 
  -4  13   9       91.86      108.81     25.38 o 
  -3  13   9       41.39       29.75     12.67 o 
  -2  13   9      270.98      271.25     19.64 o 
  -1  13   9      247.66      246.76     18.54 o 
   0  13   9       32.07       29.37      8.87 o 
   1  13   9      246.01      265.94     15.28 o 
   2  13   9      271.04      277.58     58.63 o 
   3  13   9       43.38       20.07     12.47 o 
   4  13   9       92.98      104.27     17.48 o 
  -3  14   9      145.73      161.53     19.37 o 
  -2  14   9       56.24       67.15     14.13 o 
  -1  14   9       70.10      110.65     16.42 o 
   0  14   9       44.13       48.44     10.19 o 
   1  14   9       71.84       65.13     16.57 o 
   2  14   9       55.11       63.38     14.89 o 
   3  14   9      145.56      192.65     51.27 o 
  -2  15   9       24.22       24.05     12.68 o 
  -1  15   9       50.02       51.28     17.89 o 
   0  15   9        6.40       10.26     15.72 o 
   1  15   9       50.78       58.65     14.16 o 
   2  15   9       23.47       27.14     13.57 o 
   0   0  10     4998.00     5754.11     79.02 o 
   1   0  10     2876.21     3034.97     54.37 o 
   2   0  10     1497.52     1477.21     20.20 o 
   3   0  10     1350.80     1312.02     37.71 o 
   4   0  10      363.13      345.22     30.36 o 
   5   0  10       12.13        3.59      8.01 o 
   6   0  10      167.42      169.85     17.57 o 
   7   0  10      323.96      335.99     21.63 o 
   8   0  10       79.86       81.36     24.00 o 
  -8   1  10       19.28       11.51     10.88 o 
  -7   1  10       41.37       35.17     12.47 o 
  -6   1  10      235.15      213.34     35.82 o 
  -5   1  10      235.87      227.55     28.15 o 
  -4   1  10      380.63      356.79     17.27 o 
  -3   1  10      470.13      438.55     18.47 o 
  -2   1  10       80.98       71.14      8.83 o 
  -1   1  10      403.05      391.66     10.92 o 
   0   1  10      565.94      543.80     17.07 o 
   1   1  10      400.57      424.83     12.11 o 
   2   1  10       73.55       57.75     10.70 o 
   3   1  10      454.70      442.36     19.73 o 
   4   1  10      367.33      334.00     13.95 o 
   5   1  10      226.51      213.45     15.07 o 
   6   1  10      230.19      185.04     31.27 o 
   7   1  10       40.77       53.79     24.39 o 
   8   1  10       19.26        5.42     16.20 o 
  -8   2  10       74.26       82.76     21.88 o 
  -7   2  10      100.38       72.76     14.71 o 
  -6   2  10      242.19      255.45     21.42 o 
  -5   2  10      106.62       91.72     13.10 o 
  -4   2  10      580.07      551.82     21.64 o 
  -3   2  10       32.74       32.38      7.22 o 
  -2   2  10      293.79      304.42     18.46 o 
  -1   2  10      316.96      303.88     16.53 o 
   0   2  10     1396.16     1409.72     40.78 o 
   1   2  10      296.62      283.79     11.94 o 
   2   2  10      304.41      297.87     12.01 o 
   3   2  10       30.59       15.37     11.77 o 
   4   2  10      572.35      550.27     17.33 o 
   5   2  10      102.93      104.40     11.11 o 
   6   2  10      243.26      252.77     20.36 o 
   7   2  10       99.08      117.84     22.73 o 
   8   2  10       74.07      123.15     25.79 o 
  -7   3  10      458.01      402.15     24.43 o 
  -6   3  10       10.38        3.09      9.35 o 
  -5   3  10       45.07       49.36     11.48 o 
  -4   3  10      208.50      200.82     34.44 o 
  -3   3  10      342.16      338.80     14.23 o 
  -2   3  10     2600.02     2570.22     35.46 o 
  -1   3  10      175.24      160.82      7.77 o 
   0   3  10     1077.75     1068.23     19.45 o 
   1   3  10      172.48      160.22      7.91 o 
   2   3  10     2599.01     2576.31     36.53 o 
   3   3  10      349.48      352.19     14.11 o 
   4   3  10      198.06      202.60     12.78 o 
   5   3  10       48.60       50.30      9.05 o 
   6   3  10       10.12        7.49      8.65 o 
   7   3  10      459.99      480.33     33.72 o 
  -7   4  10       29.86       35.64     13.29 o 
  -6   4  10       74.91       50.73     13.51 o 
  -5   4  10       38.33       23.69     10.14 o 
  -4   4  10      480.59      471.79     40.29 o 
  -3   4  10      551.12      559.44     31.94 o 
  -2   4  10      232.74      216.28     11.35 o 
  -1   4  10      309.66      313.28     10.61 o 
   0   4  10       61.99       71.85      6.57 o 
   1   4  10      305.84      311.17     16.51 o 
   2   4  10      233.01      208.65     14.14 o 
   3   4  10      541.19      537.32     20.41 o 
   4   4  10      483.37      440.54     35.64 o 
   5   4  10       41.58       50.98     11.40 o 
   6   4  10       75.83       91.61     23.83 o 
   7   4  10       31.68       17.30     15.39 o 
  -7   5  10      108.38      133.61     19.00 o 
  -6   5  10      179.54      199.95     46.71 o 
  -5   5  10       43.02       31.54     11.40 o 
  -4   5  10      181.81      199.14     16.95 o 
  -3   5  10      247.84      233.72     10.84 o 
  -2   5  10      148.52      150.42      8.66 o 
  -1   5  10      844.09      830.20     14.27 o 
   0   5  10     3011.01     3050.18     44.24 o 
   1   5  10      841.13      865.89     49.27 o 
   2   5  10      147.50      149.39     34.63 o 
   3   5  10      250.86      254.05     42.15 o 
   4   5  10      184.02      214.22     17.90 o 
   5   5  10       40.33       64.11     18.83 o 
   6   5  10      183.74      228.59     38.20 o 
   7   5  10      108.65      149.44     18.25 o 
  -7   6  10       65.38       69.73     16.46 o 
  -6   6  10      252.07      282.59     21.70 o 
  -5   6  10      101.34      108.75     15.43 o 
  -4   6  10       83.01       94.44     11.44 o 
  -3   6  10      577.66      554.81     21.42 o 
  -2   6  10      317.58      333.57     12.06 o 
  -1   6  10      950.98      978.50     16.21 o 
   0   6  10      135.93      108.33     10.29 o 
   1   6  10      958.16      961.88     39.66 o 
   2   6  10      319.98      333.27     31.08 o 
   3   6  10      572.45      551.48     52.76 o 
   4   6  10       88.18       94.07     13.62 o 
   5   6  10      105.14      104.83     15.21 o 
   6   6  10      246.37      260.75     19.92 o 
   7   6  10       66.79       50.49     22.71 o 
  -7   7  10       10.50        2.21     12.13 o 
  -6   7  10       35.20       22.67     12.37 o 
  -5   7  10      319.56      285.97     29.90 o 
  -4   7  10      197.24      184.23     11.99 o 
  -3   7  10      625.37      640.67     18.12 o 
  -2   7  10      133.34      150.18     10.45 o 
  -1   7  10      167.12      167.61     11.03 o 
   0   7  10        9.29        2.97      6.43 o 
   1   7  10      166.76      169.20     14.54 o 
   2   7  10      137.09      142.76     21.09 o 
   3   7  10      609.16      630.57     50.29 o 
   4   7  10      198.46      236.03     17.31 o 
   5   7  10      315.22      329.55     37.12 o 
   6   7  10       35.76       26.89     11.95 o 
   7   7  10       11.64      -11.75     12.60 o 
  -6   8  10       10.14       -9.85     16.16 o 
  -5   8  10      109.39      124.56     26.31 o 
  -4   8  10       47.45       33.47      8.49 o 
  -3   8  10       14.07        1.27      6.09 o 
  -2   8  10       49.48       58.12      8.25 o 
  -1   8  10      379.57      373.92     22.01 o 
   0   8  10      220.26      215.67     10.92 o 
   1   8  10      364.73      356.08     16.96 o 
   2   8  10       47.84       60.45     18.13 o 
   3   8  10       13.98        5.69      8.89 o 
   4   8  10       47.29       49.49     11.97 o 
   5   8  10      106.02       92.25     24.31 o 
   6   8  10       10.66       13.07     11.21 o 
  -6   9  10       33.50       24.72     19.96 o 
  -5   9  10        9.69       -1.40     14.68 o 
  -4   9  10       63.74       47.80     11.66 o 
  -3   9  10       61.40       47.95     10.96 o 
  -2   9  10       12.21        4.37      8.59 o 
  -1   9  10      128.82      128.45     13.75 o 
   0   9  10      209.51      213.54     11.88 o 
   1   9  10      127.95      151.17     16.99 o 
   2   9  10        9.81       -2.45      7.08 o 
   3   9  10       64.44       70.16     12.68 o 
   4   9  10       62.55       49.80     19.92 o 
   5   9  10        8.61       -2.96      9.35 o 
   6   9  10       34.03       26.92     10.10 o 
  -6  10  10       45.34       24.54     23.02 o 
  -5  10  10       11.86        7.34     16.71 o 
  -4  10  10      103.89      107.60     16.81 o 
  -3  10  10       61.65       78.39     13.29 o 
  -2  10  10      186.48      211.38     42.19 o 
  -1  10  10      241.12      234.90     16.58 o 
   0  10  10      215.30      224.94     12.43 o 
   1  10  10      230.76      231.24     13.94 o 
   2  10  10      191.65      219.25     15.10 o 
   3  10  10       68.58      106.83     20.05 o 
   4  10  10      104.89      124.17     19.63 o 
   5  10  10       13.52        6.00     10.93 o 
   6  10  10       46.59       43.55     11.62 o 
  -5  11  10       14.10       -5.58     10.07 o 
  -4  11  10       29.34       43.93     12.49 o 
  -3  11  10      182.80      158.60     18.47 o 
  -2  11  10      142.46      137.56     16.71 o 
  -1  11  10      428.36      383.36     19.44 o 
   0  11  10      314.14      313.80     16.22 o 
   1  11  10      427.59      414.82     24.98 o 
   2  11  10      143.27      132.93     13.00 o 
   3  11  10      184.76      248.12     33.44 o 
   4  11  10       30.68       41.68     10.83 o 
   5  11  10       13.77        7.49     11.25 o 
  -5  12  10      172.50      224.20     84.95 o 
  -4  12  10       66.37       61.48     13.93 o 
  -3  12  10       11.95       18.78     11.26 o 
  -2  12  10      380.20      341.17     19.91 o 
  -1  12  10      382.26      385.03     70.71 o 
   0  12  10       13.66        4.57      7.16 o 
   1  12  10      388.95      390.96     24.67 o 
   2  12  10      391.21      414.46     19.04 o 
   3  12  10       12.14       -1.41      8.88 o 
   4  12  10       64.38       57.16     16.12 o 
   5  12  10      177.05      161.75     29.11 o 
  -4  13  10       86.02       91.94     16.41 o 
  -3  13  10       21.11       10.75     10.83 o 
  -2  13  10      281.51      289.07     19.40 o 
  -1  13  10      116.40      111.05     15.57 o 
   0  13  10       43.15       39.22     11.61 o 
   1  13  10      113.70      114.44     13.04 o 
   2  13  10      289.69      277.07     16.26 o 
   3  13  10       22.26       19.58     12.42 o 
   4  13  10       87.49       96.47     18.23 o 
  -3  14  10      100.21      122.44     18.19 o 
  -2  14  10       44.57       35.45     12.34 o 
  -1  14  10      104.17      129.63     22.21 o 
   0  14  10        1.43       10.27     10.59 o 
   1  14  10      103.41      112.42     17.37 o 
   2  14  10       43.49       20.72     13.06 o 
   3  14  10       97.60      118.39     18.98 o 
  -1  15  10       42.04       54.76     14.41 o 
   0  15  10       18.26        9.15     15.75 o 
   1  15  10       40.47       46.39     13.87 o 
   1   0  11      265.35      248.85      8.43 o 
   2   0  11      119.09      122.36      6.66 o 
   3   0  11      187.70      189.71     11.72 o 
   4   0  11       41.57       27.84      8.96 o 
   5   0  11      495.79      510.19     22.47 o 
   6   0  11       18.38       18.58     11.27 o 
   7   0  11       10.34       15.77     10.01 o 
  -7   1  11        4.54       -0.15     10.12 o 
  -6   1  11       83.59       77.68     13.62 o 
  -5   1  11      133.77      100.44     13.77 o 
  -4   1  11       49.79       60.80     22.01 o 
  -3   1  11      896.93      921.59     27.01 o 
  -2   1  11     2321.87     2432.69     47.81 o 
  -1   1  11      743.37      771.50     16.34 o 
   0   1  11     3247.19     3417.97     54.23 o 
   1   1  11      791.22      817.58     17.82 o 
   2   1  11     2358.43     2422.23     42.87 o 
   3   1  11      888.81      908.06     21.09 o 
   4   1  11       48.38       38.27      7.31 o 
   5   1  11      138.14      144.82     15.43 o 
   6   1  11       80.70       80.41     22.82 o 
   7   1  11        4.88        5.05     13.61 o 
  -7   2  11       42.28       13.72     11.36 o 
  -6   2  11       85.17      135.60     25.59 o 
  -5   2  11       66.08       51.64     11.64 o 
  -4   2  11        8.76        7.59      7.41 o 
  -3   2  11      589.96      585.44     20.54 o 
  -2   2  11      817.59      829.23     22.20 o 
  -1   2  11      736.07      707.43     15.70 o 
   0   2  11      707.35      697.93     15.82 o 
   1   2  11      720.99      693.79     21.52 o 
   2   2  11      796.37      819.90     18.52 o 
   3   2  11      597.36      585.63     23.67 o 
   4   2  11        8.39       -5.29      6.62 o 
   5   2  11       64.29       56.83      9.43 o 
   6   2  11       82.10       72.13     18.37 o 
   7   2  11       44.44       68.55     20.37 o 
  -7   3  11       53.96       85.71     15.88 o 
  -6   3  11      167.55      174.42     28.91 o 
  -5   3  11       81.21       85.09     13.15 o 
  -4   3  11      240.36      227.43     20.88 o 
  -3   3  11      471.25      444.98     18.25 o 
  -2   3  11       30.79       32.14      5.58 o 
  -1   3  11      424.32      375.51     13.03 o 
   0   3  11      320.11      307.95     10.70 o 
   1   3  11      438.89      397.40     12.20 o 
   2   3  11       28.68       30.36      5.77 o 
   3   3  11      463.91      473.24     26.46 o 
   4   3  11      243.67      221.31     12.44 o 
   5   3  11       80.06       84.29     14.54 o 
   6   3  11      167.97      154.51     17.85 o 
   7   3  11       54.50       64.53     18.59 o 
  -7   4  11       37.97       29.99     12.57 o 
  -6   4  11       49.34       57.58     13.38 o 
  -5   4  11      104.10       93.59     17.19 o 
  -4   4  11      288.01      299.14     21.86 o 
  -3   4  11     1248.64     1222.19     28.06 o 
  -2   4  11        0.32       -4.06      4.10 o 
  -1   4  11     1813.51     1865.04     35.76 o 
   0   4  11       50.54       59.88      6.84 o 
   1   4  11     1824.21     1877.59     29.23 o 
   2   4  11        0.01        2.27      4.49 o 
   3   4  11     1235.36     1229.15     33.39 o 
   4   4  11      292.53      301.35     31.84 o 
   5   4  11      103.82       98.60     16.07 o 
   6   4  11       48.43       51.36     12.75 o 
   7   4  11       37.71       50.91     17.34 o 
  -7   5  11       34.71       40.78     20.79 o 
  -6   5  11      203.01      197.34     20.60 o 
  -5   5  11      399.98      366.21     20.98 o 
  -4   5  11       95.73       70.25     12.34 o 
  -3   5  11      294.89      265.14     17.38 o 
  -2   5  11      991.43      940.39     30.20 o 
  -1   5  11     2585.33     2628.93     30.96 o 
   0   5  11      836.78      826.08     37.30 o 
   1   5  11     2582.65     2672.70     37.17 o 
   2   5  11      997.73      917.16     45.88 o 
   3   5  11      296.29      264.78     18.39 o 
   4   5  11       94.67       68.10     12.55 o 
   5   5  11      392.30      455.89     29.37 o 
   6   5  11      208.30      237.03     20.55 o 
   7   5  11       35.55       30.64     12.90 o 
  -7   6  11       44.11       53.17     16.10 o 
  -6   6  11        4.10      -11.78      9.73 o 
  -5   6  11      144.32      133.52     16.97 o 
  -4   6  11      181.71      182.81     16.72 o 
  -3   6  11      457.27      375.88     13.79 o 
  -2   6  11        9.92        9.70      5.64 o 
  -1   6  11       55.76       53.89      5.79 o 
   0   6  11      231.05      229.75     11.40 o 
   1   6  11       49.36       62.93     13.72 o 
   2   6  11        8.18        1.89      7.57 o 
   3   6  11      449.55      419.09     19.76 o 
   4   6  11      177.32      218.44     18.56 o 
   5   6  11      145.37      141.49     24.61 o 
   6   6  11        4.64      -12.95      8.64 o 
   7   6  11       44.54       46.22     13.50 o 
  -7   7  11       56.59       35.29     14.92 o 
  -6   7  11        4.80        0.46     10.11 o 
  -5   7  11       66.97       38.29     12.18 o 
  -4   7  11      210.30      215.45     18.62 o 
  -3   7  11      953.58      952.65     22.49 o 
  -2   7  11     1193.76     1168.92     23.84 o 
  -1   7  11       98.02       86.77     12.16 o 
   0   7  11      135.94      133.15     13.99 o 
   1   7  11       93.36       88.27     18.43 o 
   2   7  11     1218.34     1238.38     76.74 o 
   3   7  11      952.58      920.50     59.66 o 
   4   7  11      216.95      206.33     45.66 o 
   5   7  11       64.45       48.32     17.14 o 
   6   7  11        4.52       13.26     11.10 o 
   7   7  11       55.86       43.55     15.23 o 
  -6   8  11       55.35       64.31     15.36 o 
  -5   8  11       35.91       42.96     12.95 o 
  -4   8  11      197.16      171.43     19.00 o 
  -3   8  11        8.44        7.10      6.45 o 
  -2   8  11      391.98      382.96     18.38 o 
  -1   8  11      127.45      150.85     14.51 o 
   0   8  11        0.01       -7.31      5.51 o 
   1   8  11      122.39      114.01     11.06 o 
   2   8  11      388.03      415.14     34.00 o 
   3   8  11        8.60        1.11      8.58 o 
   4   8  11      194.57      198.59     48.26 o 
   5   8  11       36.13       35.15     13.12 o 
   6   8  11       57.22       58.06     15.72 o 
  -6   9  11       11.65        7.42     11.78 o 
  -5   9  11       41.30       24.15     11.89 o 
  -4   9  11       72.51       78.62     10.70 o 
  -3   9  11      388.09      378.67     22.62 o 
  -2   9  11      145.27      123.62     14.39 o 
  -1   9  11      264.41      243.64     16.99 o 
   0   9  11     1011.57     1016.64     23.51 o 
   1   9  11      252.18      276.12     14.31 o 
   2   9  11      145.33      155.08     13.55 o 
   3   9  11      378.04      370.14     27.52 o 
   4   9  11       70.80       77.94     28.69 o 
   5   9  11       41.48       40.54     20.64 o 
   6   9  11       11.73        5.02     12.13 o 
  -5  10  11      198.08      225.06     33.83 o 
  -4  10  11       97.29      140.24     17.02 o 
  -3  10  11      277.02      239.15     25.11 o 
  -2  10  11      403.79      367.78     19.32 o 
  -1  10  11      173.54      191.30     17.10 o 
   0  10  11        1.83       -9.22      6.15 o 
   1  10  11      176.02      195.28     16.55 o 
   2  10  11      397.42      379.73     18.78 o 
   3  10  11      273.86      258.83     15.61 o 
   4  10  11      102.04      124.16     36.75 o 
   5  10  11      198.96      221.61     22.06 o 
  -5  11  11       95.86      140.31     29.52 o 
  -4  11  11        9.35       -0.44      9.54 o 
  -3  11  11      101.58      112.11     15.69 o 
  -2  11  11      334.32      314.65     18.82 o 
  -1  11  11      124.70      159.82     16.44 o 
   0  11  11        7.61        6.49      7.54 o 
   1  11  11      123.38      164.68     13.74 o 
   2  11  11      333.10      337.16     28.81 o 
   3  11  11      103.25      117.00     17.89 o 
   4  11  11        9.22       -0.59      8.76 o 
   5  11  11       99.83      137.69     16.16 o 
  -4  12  11       50.52       51.42     14.25 o 
  -3  12  11       76.63       84.10     22.40 o 
  -2  12  11      121.65      123.84     16.08 o 
  -1  12  11      125.42      112.88     15.34 o 
   0  12  11      207.97      202.01     20.75 o 
   1  12  11      124.07      125.64     13.09 o 
   2  12  11      124.40      126.65     17.16 o 
   3  12  11       78.59       65.43     12.33 o 
   4  12  11       49.47       34.73     11.30 o 
  -3  13  11      109.09      112.42     16.69 o 
  -2  13  11      123.60      118.88     16.46 o 
  -1  13  11        5.35      -11.05      8.58 o 
   0  13  11       14.44        9.12     10.29 o 
   1  13  11        5.16       -1.82      8.16 o 
   2  13  11      121.38      159.91     16.52 o 
   3  13  11      107.79      124.67     18.32 o 
  -2  14  11       23.05       34.63     12.97 o 
  -1  14  11       85.71       95.80     15.83 o 
   0  14  11       30.11       29.63     23.63 o 
   1  14  11       86.09      110.55     13.84 o 
   2  14  11       24.04        8.88     11.66 o 
   0   0  12      843.30      877.25     22.89 o 
   1   0  12     1309.49     1354.93     31.92 o 
   2   0  12      503.54      476.49     14.72 o 
   3   0  12     1491.68     1487.58     28.71 o 
   4   0  12     1729.21     1735.72     40.31 o 
   5   0  12        3.24       11.09      8.80 o 
   6   0  12      470.78      501.51     24.29 o 
   7   0  12       15.16       10.85     10.70 o 
  -7   1  12       76.25       65.22     22.87 o 
  -6   1  12       45.20       51.20     12.39 o 
  -5   1  12       94.26       64.71     12.63 o 
  -4   1  12      500.34      501.82     20.85 o 
  -3   1  12      537.56      483.83     18.87 o 
  -2   1  12      305.42      309.69     14.46 o 
  -1   1  12      576.10      599.57     14.86 o 
   0   1  12      636.41      659.46     31.87 o 
   1   1  12      561.25      551.10     15.03 o 
   2   1  12      304.94      301.64     16.52 o 
   3   1  12      513.87      480.37     15.79 o 
   4   1  12      501.80      509.96     28.96 o 
   5   1  12       83.88       91.41     22.89 o 
   6   1  12       42.27       37.36     11.81 o 
   7   1  12       75.74       45.53     18.85 o 
  -7   2  12        4.29      -11.19     11.71 o 
  -6   2  12        9.11        3.89      9.18 o 
  -5   2  12       13.23        9.90      8.57 o 
  -4   2  12      568.38      540.38     22.12 o 
  -3   2  12      988.01      921.93     28.74 o 
  -2   2  12     2068.73     2075.13     67.37 o 
  -1   2  12       96.79       97.99      8.18 o 
   0   2  12       14.51       13.20      5.12 o 
   1   2  12      101.94      104.04      8.55 o 
   2   2  12     2065.90     2014.12     40.84 o 
   3   2  12      969.30      938.51     21.99 o 
   4   2  12      578.24      561.56     18.38 o 
   5   2  12       12.86       12.59      7.26 o 
   6   2  12        8.23       -1.48     11.55 o 
   7   2  12        4.98      -10.55     13.21 o 
  -7   3  12      396.62      375.43     23.98 o 
  -6   3  12       56.40       58.12     13.61 o 
  -5   3  12      332.84      304.24     18.91 o 
  -4   3  12       17.72       16.95      8.85 o 
  -3   3  12      249.87      251.49     14.46 o 
  -2   3  12      201.43      194.58      9.27 o 
  -1   3  12     2047.75     2030.14     33.97 o 
   0   3  12       13.64       14.10      5.35 o 
   1   3  12     2031.34     1994.32     40.63 o 
   2   3  12      185.81      189.04     10.27 o 
   3   3  12      244.33      259.94     12.70 o 
   4   3  12       20.18       20.68      9.61 o 
   5   3  12      332.48      326.45     38.43 o 
   6   3  12       55.77       50.34     21.10 o 
  -7   4  12       10.52       27.85     16.36 o 
  -6   4  12       19.97       23.98     10.69 o 
  -5   4  12      262.77      287.38     18.92 o 
  -4   4  12     1116.84     1093.60     34.05 o 
  -3   4  12       73.52       43.03      9.34 o 
  -2   4  12       70.91       73.36     13.37 o 
  -1   4  12     2053.92     2098.69     32.13 o 
   0   4  12      242.93      224.61     10.05 o 
   1   4  12     2095.89     2115.89     83.68 o 
   2   4  12       83.77       96.36      8.63 o 
   3   4  12       71.24       70.43     11.55 o 
   4   4  12     1116.78     1153.14     79.10 o 
   5   4  12      261.54      275.36     22.71 o 
   6   4  12       18.85       14.16     12.62 o 
   7   4  12       10.19       -6.42     14.28 o 
  -7   5  12      133.55      105.81     17.79 o 
  -6   5  12      118.60      128.56     19.07 o 
  -5   5  12      105.16       90.60     21.90 o 
  -4   5  12      185.41      189.90     17.55 o 
  -3   5  12       89.07       97.53      9.47 o 
  -2   5  12      501.67      500.89     14.91 o 
  -1   5  12      543.05      541.25     24.25 o 
   0   5  12     2321.45     2329.45     83.77 o 
   1   5  12      530.35      534.59     67.92 o 
   2   5  12      506.06      491.07     20.21 o 
   3   5  12       91.73      100.51     23.28 o 
   4   5  12      192.82      179.86     20.42 o 
   5   5  12      109.82      110.77     15.85 o 
   6   5  12      118.89      128.97     17.89 o 
   7   5  12      134.13      139.95     37.96 o 
  -7   6  12        3.49        0.68     11.74 o 
  -6   6  12      120.44      126.89     22.71 o 
  -5   6  12       94.26       78.18     13.78 o 
  -4   6  12      206.14      204.28     17.80 o 
  -3   6  12      354.11      335.82     13.35 o 
  -2   6  12       22.89       18.24      6.37 o 
  -1   6  12     1178.90     1166.54     22.64 o 
   0   6  12      725.28      671.66     23.08 o 
   1   6  12     1188.00     1159.82     47.32 o 
   2   6  12       22.45       28.64      9.27 o 
   3   6  12      348.74      362.28     40.58 o 
   4   6  12      202.36      227.16     19.83 o 
   5   6  12       97.90       97.65     21.92 o 
   6   6  12      120.12      141.36     39.26 o 
   7   6  12        3.03        2.29     11.33 o 
  -6   7  12      111.23      101.62     16.86 o 
  -5   7  12      251.28      236.15     20.73 o 
  -4   7  12      253.67      260.98     18.66 o 
  -3   7  12      256.59      235.28     12.54 o 
  -2   7  12      872.98      846.42     20.48 o 
  -1   7  12      801.05      802.97     25.62 o 
   0   7  12      193.09      205.46     12.83 o 
   1   7  12      808.04      789.57     58.09 o 
   2   7  12      883.81      928.08     29.29 o 
   3   7  12      249.20      256.80     18.75 o 
   4   7  12      261.12      288.61     37.13 o 
   5   7  12      253.91      259.17     20.26 o 
   6   7  12      107.84      147.88     39.33 o 
  -6   8  12       14.30        7.23     11.34 o 
  -5   8  12        0.61       -2.79      9.41 o 
  -4   8  12        7.68        0.11      8.31 o 
  -3   8  12       20.08       16.44      9.31 o 
  -2   8  12     1155.02     1141.44     46.06 o 
  -1   8  12      815.86      782.37     39.13 o 
   0   8  12      189.20      205.04     12.09 o 
   1   8  12      815.51      743.80     37.74 o 
   2   8  12     1151.30     1138.75    108.64 o 
   3   8  12       19.17        6.70      9.84 o 
   4   8  12        7.78        0.03     14.13 o 
   5   8  12        0.44       -0.47     10.82 o 
   6   8  12       14.66        5.95     11.70 o 
  -6   9  12        4.59        4.61     12.01 o 
  -5   9  12      147.82      135.22     26.47 o 
  -4   9  12       72.41       47.48     18.89 o 
  -3   9  12        5.18       -1.94      8.54 o 
  -2   9  12        2.87      -11.22      7.48 o 
  -1   9  12      736.84      686.61     25.13 o 
   0   9  12        0.03       -2.10      6.07 o 
   1   9  12      731.20      737.57     41.75 o 
   2   9  12        2.88       -9.13      8.32 o 
   3   9  12        6.03        4.53     10.03 o 
   4   9  12       67.61       81.63     21.77 o 
   5   9  12      155.92      198.29     33.78 o 
   6   9  12        4.75      -16.15     16.25 o 
  -5  10  12       90.14      111.64     27.23 o 
  -4  10  12      267.75      304.50     22.36 o 
  -3  10  12      178.68      178.91     17.83 o 
  -2  10  12       14.27        9.81      9.33 o 
  -1  10  12      364.84      338.84     37.78 o 
   0  10  12      246.04      238.52     29.87 o 
   1  10  12      386.59      380.95     16.36 o 
   2  10  12       15.43       11.98      8.09 o 
   3  10  12      174.26      181.83     21.94 o 
   4  10  12      267.29      310.03     57.33 o 
   5  10  12       88.10      125.16     37.08 o 
  -5  11  12        6.47        1.48     18.34 o 
  -4  11  12        6.60       -6.47      9.38 o 
  -3  11  12      131.91      159.82     26.21 o 
  -2  11  12       95.03       64.95     21.12 o 
  -1  11  12      222.18      252.47     17.22 o 
   0  11  12        5.66       -4.81      8.31 o 
   1  11  12      226.91      263.17     14.89 o 
   2  11  12       92.73       84.75     12.32 o 
   3  11  12      129.83      137.22     19.85 o 
   4  11  12        6.71       -2.48      9.34 o 
   5  11  12        6.27       11.12     10.94 o 
  -4  12  12       29.12       47.15     14.11 o 
  -3  12  12       64.34       89.58     15.23 o 
  -2  12  12      125.31      139.23     17.19 o 
  -1  12  12       16.54       18.00     10.58 o 
   0  12  12      406.29      403.19     33.21 o 
   1  12  12       15.72       -2.47      7.90 o 
   2  12  12      118.55      125.43     14.98 o 
   3  12  12       65.70       89.38     13.55 o 
   4  12  12       30.26       45.95     12.20 o 
  -3  13  12       20.44       30.10     12.65 o 
  -2  13  12       98.22       87.51     15.41 o 
  -1  13  12       48.11       91.49     19.70 o 
   0  13  12       38.60       41.10     12.57 o 
   1  13  12       47.16       73.06     14.51 o 
   2  13  12       98.04      107.05     13.86 o 
   3  13  12       19.95       27.66     10.58 o 
  -2  14  12      158.14      185.19     20.19 o 
  -1  14  12      124.25      170.89     19.34 o 
   0  14  12        0.44        2.06     10.17 o 
   1  14  12      123.01      110.91     21.34 o 
   2  14  12      159.82      150.89     20.09 o 
   1   0  13      194.29      203.07      8.66 o 
   2   0  13       25.19       24.34      6.61 o 
   3   0  13      311.96      329.05     21.66 o 
   4   0  13       30.53       22.03      8.68 o 
   5   0  13     2045.12     2181.98     50.22 o 
   6   0  13      178.71      182.53     31.71 o 
   7   0  13       18.15       15.64     15.27 o 
  -7   1  13       31.50       16.69     11.31 o 
  -6   1  13       68.96       44.96     12.61 o 
  -5   1  13       45.65       51.99     11.93 o 
  -4   1  13      525.56      484.22     20.99 o 
  -3   1  13      116.40      104.20     11.86 o 
  -2   1  13      447.92      400.82     16.67 o 
  -1   1  13      217.05      222.16      9.99 o 
   0   1  13        2.19        0.44      4.89 o 
   1   1  13      212.70      206.96     10.36 o 
   2   1  13      448.92      412.04     23.14 o 
   3   1  13      117.06      127.65     10.89 o 
   4   1  13      524.02      492.21     17.72 o 
   5   1  13       46.03       47.97     10.63 o 
   6   1  13       70.35       68.26     18.04 o 
   7   1  13       31.87       46.97     17.93 o 
  -7   2  13        0.83       -6.85      9.81 o 
  -6   2  13       14.11       -3.02      9.14 o 
  -5   2  13      145.58      129.85     15.53 o 
  -4   2  13     1054.92     1103.74     32.05 o 
  -3   2  13       69.77       71.55     10.98 o 
  -2   2  13      362.38      345.17     17.95 o 
  -1   2  13     1729.37     1752.10     28.74 o 
   0   2  13        6.05        2.94      4.98 o 
   1   2  13     1716.98     1701.81     29.49 o 
   2   2  13      368.11      362.83     13.45 o 
   3   2  13       77.26       87.28      9.61 o 
   4   2  13     1028.61     1063.38     26.00 o 
   5   2  13      145.77      155.28     18.56 o 
   6   2  13       15.01       23.43     14.32 o 
   7   2  13        0.75       -3.87     13.32 o 
  -7   3  13        4.37        0.87     10.79 o 
  -6   3  13       82.83       59.61     13.45 o 
  -5   3  13        4.36        0.98      8.89 o 
  -4   3  13      675.95      652.18     34.63 o 
  -3   3  13      490.20      477.60     19.88 o 
  -2   3  13     1469.76     1496.24     31.86 o 
  -1   3  13      132.98      151.62     10.31 o 
   0   3  13      153.20      147.99     14.72 o 
   1   3  13      139.23      137.12     10.23 o 
   2   3  13     1453.60     1488.37     41.94 o 
   3   3  13      493.86      468.88     16.07 o 
   4   3  13      674.70      638.52     25.40 o 
   5   3  13        3.52       -1.57      8.58 o 
   6   3  13       80.67       91.34     14.81 o 
   7   3  13        4.87        0.89     13.43 o 
  -7   4  13        4.09        1.43     10.86 o 
  -6   4  13       96.45       92.67     18.67 o 
  -5   4  13       30.28       44.96     11.97 o 
  -4   4  13       25.81       21.62      9.71 o 
  -3   4  13      253.06      228.29     14.57 o 
  -2   4  13      121.92      125.04      9.65 o 
  -1   4  13     1268.13     1322.50     24.72 o 
   0   4  13        8.53       -0.58      5.30 o 
   1   4  13     1267.99     1276.70     35.35 o 
   2   4  13      125.74      128.41     13.89 o 
   3   4  13      245.87      218.78     16.89 o 
   4   4  13       22.25       18.64     14.39 o 
   5   4  13       27.45       42.38     12.08 o 
   6   4  13       96.56      109.21     16.74 o 
   7   4  13        4.37        5.98     15.39 o 
  -6   5  13      157.89      153.06     18.64 o 
  -5   5  13       83.90       62.18     13.31 o 
  -4   5  13       24.39       12.70      9.10 o 
  -3   5  13      630.51      590.67     22.35 o 
  -2   5  13      200.77      182.35     11.34 o 
  -1   5  13      116.43      125.73      9.87 o 
   0   5  13      127.55      150.09     10.49 o 
   1   5  13      122.41      141.27     19.11 o 
   2   5  13      204.52      248.61     16.97 o 
   3   5  13      642.80      602.02     77.29 o 
   4   5  13       26.67       19.58     13.19 o 
   5   5  13       83.68       92.97     15.18 o 
   6   5  13      155.85      171.48     25.61 o 
  -6   6  13      142.46      120.97     21.03 o 
  -5   6  13      125.27       72.44     14.00 o 
  -4   6  13      141.66      129.46     15.26 o 
  -3   6  13      365.23      336.63     17.81 o 
  -2   6  13       54.38       54.01     12.77 o 
  -1   6  13     1690.51     1725.37     29.81 o 
   0   6  13        2.61        7.03      8.50 o 
   1   6  13     1710.60     1787.35     41.09 o 
   2   6  13       60.28       72.88     12.91 o 
   3   6  13      354.01      353.38     34.77 o 
   4   6  13      139.26      189.34     18.77 o 
   5   6  13      128.35      130.53     17.70 o 
   6   6  13      138.29      177.44     24.28 o 
  -6   7  13       57.30       61.77     14.55 o 
  -5   7  13       10.30        5.39      9.94 o 
  -4   7  13      559.75      571.76     65.77 o 
  -3   7  13      109.95      111.24     11.19 o 
  -2   7  13      437.93      430.55     19.70 o 
  -1   7  13     1108.67     1082.18     36.80 o 
   0   7  13     1668.72     1873.89     62.99 o 
   1   7  13     1106.58     1101.64     63.72 o 
   2   7  13      429.08      420.34     20.78 o 
   3   7  13      109.87      117.44     20.14 o 
   4   7  13      560.75      596.05     40.84 o 
   5   7  13       11.44        5.53     11.55 o 
   6   7  13       57.38       56.22     16.14 o 
  -6   8  13        5.58       -2.37     13.74 o 
  -5   8  13       25.31       22.95     10.92 o 
  -4   8  13      363.28      352.47     20.46 o 
  -3   8  13       44.15       48.00     11.28 o 
  -2   8  13       74.68       89.25     13.54 o 
  -1   8  13     1044.37      968.24     30.03 o 
   0   8  13     1176.81     1059.42    101.72 o 
   1   8  13     1050.86     1002.06    114.36 o 
   2   8  13       77.69       67.75     13.23 o 
   3   8  13       42.95       45.92     12.58 o 
   4   8  13      358.64      381.46     22.38 o 
   5   8  13       26.85       24.61     12.67 o 
   6   8  13        6.11       11.13     12.38 o 
  -5   9  13       82.71       61.43     22.87 o 
  -4   9  13      250.77      243.73     33.50 o 
  -3   9  13      140.29      136.22     22.84 o 
  -2   9  13      179.47      180.18     17.16 o 
  -1   9  13       89.87       98.10     14.06 o 
   0   9  13      137.14      154.29     16.19 o 
   1   9  13       84.52      104.59     18.58 o 
   2   9  13      182.32      239.99     19.54 o 
   3   9  13      143.05      129.17     16.93 o 
   4   9  13      250.78      256.73     46.80 o 
   5   9  13       80.88       85.48     17.47 o 
  -5  10  13      106.98      134.08     31.07 o 
  -4  10  13       41.44       25.01     17.64 o 
  -3  10  13        7.02       10.95      9.96 o 
  -2  10  13       11.72       29.13     10.57 o 
  -1  10  13      253.75      257.39     18.35 o 
   0  10  13      210.86      227.34     17.64 o 
   1  10  13      256.65      291.43     15.92 o 
   2  10  13       13.13        8.67      8.38 o 
   3  10  13        6.75       -3.84      8.70 o 
   4  10  13       40.41       58.10     14.44 o 
   5  10  13      106.03      142.01     36.60 o 
  -4  11  13       20.96       12.21     17.53 o 
  -3  11  13      114.32      122.08     25.07 o 
  -2  11  13        1.55        1.76     14.92 o 
  -1  11  13       19.32       13.37      9.98 o 
   0  11  13       45.05       53.74     12.34 o 
   1  11  13       18.15       14.59      8.60 o 
   2  11  13        1.72       -0.44      9.96 o 
   3  11  13      113.21      112.72     18.06 o 
   4  11  13       21.44       13.10     10.69 o 
  -3  12  13      145.38      178.92     25.70 o 
  -2  12  13      151.13      158.45     18.20 o 
  -1  12  13       66.35       92.64     42.17 o 
   0  12  13       17.81       14.03     17.51 o 
   1  12  13       65.50       61.97     17.53 o 
   2  12  13      156.04      176.65     22.03 o 
   3  12  13      141.48      143.19     24.66 o 
  -2  13  13        5.51        8.75     10.99 o 
  -1  13  13       23.85       41.49     12.88 o 
   0  13  13       77.65       85.94     15.44 o 
   1  13  13       25.96       15.26     11.45 o 
   2  13  13        5.33        3.77      9.36 o 
   0  14  13      104.97      132.96     22.23 o 
   0   0  14     1998.06     1970.13     39.93 o 
   1   0  14       25.40       37.27      7.06 o 
   2   0  14     1040.32      925.71     22.06 o 
   3   0  14      439.04      399.37     19.17 o 
   4   0  14      431.73      425.21     19.99 o 
   5   0  14       27.78       23.40      9.94 o 
   6   0  14       98.07       93.57     29.74 o 
   7   0  14       12.51        7.56     13.72 o 
  -7   1  14      102.13       84.52     15.84 o 
  -6   1  14      176.99      187.45     29.96 o 
  -5   1  14      190.10      162.21     16.91 o 
  -4   1  14      382.42      384.11     19.42 o 
  -3   1  14       62.99       40.04      9.26 o 
  -2   1  14     1043.63      989.47     27.35 o 
  -1   1  14        8.63        2.63      5.25 o 
   0   1  14      716.90      763.74     18.94 o 
   1   1  14        8.52        3.65      5.55 o 
   2   1  14     1068.28     1015.36     23.11 o 
   3   1  14       60.74       55.83      8.45 o 
   4   1  14      394.14      394.23     16.29 o 
   5   1  14      185.95      182.45     17.64 o 
   6   1  14      171.85      198.83     26.67 o 
   7   1  14      101.50       74.53     20.51 o 
  -7   2  14       11.78       -2.53     10.72 o 
  -6   2  14      158.58      132.26     32.63 o 
  -5   2  14      541.59      502.96     23.70 o 
  -4   2  14       14.34        5.93      7.95 o 
  -3   2  14      171.66      191.95     15.72 o 
  -2   2  14      278.70      244.22     14.73 o 
  -1   2  14      346.85      366.39     22.64 o 
   0   2  14     2577.37     2454.55     37.69 o 
   1   2  14      350.23      369.47     13.91 o 
   2   2  14      271.26      248.22     12.12 o 
   3   2  14      189.49      170.91     11.96 o 
   4   2  14       14.26       23.38      7.88 o 
   5   2  14      556.34      553.32     30.24 o 
   6   2  14      158.87      131.09     23.76 o 
   7   2  14       10.55        4.80     14.54 o 
  -7   3  14       18.34        4.74     11.51 o 
  -6   3  14       83.00       72.91     21.18 o 
  -5   3  14       10.96        4.87      8.91 o 
  -4   3  14       16.76       13.14      8.67 o 
  -3   3  14     1876.10     1839.82     41.73 o 
  -2   3  14      376.31      378.57     28.15 o 
  -1   3  14     1338.36     1378.12     26.06 o 
   0   3  14        0.30        3.33      5.81 o 
   1   3  14     1342.01     1408.87     27.03 o 
   2   3  14      356.56      380.42     14.22 o 
   3   3  14     1885.40     1835.14     81.57 o 
   4   3  14       16.09       17.64     10.38 o 
   5   3  14       10.64        6.34      9.89 o 
   6   3  14       85.72      121.24     23.50 o 
   7   3  14       17.89       22.32     17.45 o 
  -6   4  14       31.75       14.93     11.32 o 
  -5   4  14      468.93      489.48     28.15 o 
  -4   4  14       49.75       37.59     10.57 o 
  -3   4  14     1149.00     1182.52     32.68 o 
  -2   4  14      462.74      436.80     21.38 o 
  -1   4  14        8.56        3.67      5.69 o 
   0   4  14      686.77      644.49     17.51 o 
   1   4  14       11.13        9.43      6.23 o 
   2   4  14      473.02      442.48     51.52 o 
   3   4  14     1187.80     1282.16    105.59 o 
   4   4  14       49.09       35.10     12.93 o 
   5   4  14      465.91      497.51     25.25 o 
   6   4  14       33.10       24.93     12.50 o 
  -6   5  14       82.84       78.74     15.68 o 
  -5   5  14       40.16       38.16     12.29 o 
  -4   5  14       52.82       33.00     11.02 o 
  -3   5  14      179.86      177.74     15.89 o 
  -2   5  14      654.84      647.25     17.89 o 
  -1   5  14       45.22       49.58      8.00 o 
   0   5  14      163.32      152.77     32.99 o 
   1   5  14       58.18       60.68     12.16 o 
   2   5  14      654.10      667.35     39.42 o 
   3   5  14      185.34      211.31     22.12 o 
   4   5  14       57.47       71.73     13.82 o 
   5   5  14       38.49       54.64     14.44 o 
   6   5  14       83.84      103.88     17.13 o 
  -6   6  14       50.74       41.38     17.51 o 
  -5   6  14       66.06       50.93     13.26 o 
  -4   6  14        1.57       -5.39      8.00 o 
  -3   6  14       75.87       92.46     13.11 o 
  -2   6  14      250.52      244.82     12.27 o 
  -1   6  14      175.85      216.44     17.45 o 
   0   6  14       55.59       66.09     17.40 o 
   1   6  14      176.85      217.66     32.67 o 
   2   6  14      241.16      241.71     18.17 o 
   3   6  14       72.82       86.99     20.46 o 
   4   6  14        1.77       -2.70     10.05 o 
   5   6  14       62.68       67.75     22.45 o 
   6   6  14       50.57       79.75     40.33 o 
  -6   7  14       42.28       10.70     12.81 o 
  -5   7  14       41.52       32.86     14.24 o 
  -4   7  14       46.05       63.58     29.70 o 
  -3   7  14      199.55      189.04     19.44 o 
  -2   7  14      323.22      314.22     17.70 o 
  -1   7  14      163.84      186.11     23.11 o 
   0   7  14     2934.48     2870.83     84.18 o 
   1   7  14      156.83      150.32     24.90 o 
   2   7  14      332.24      317.02     44.16 o 
   3   7  14      196.48      184.63     19.06 o 
   4   7  14       43.57       39.20     13.18 o 
   5   7  14       40.25       23.58     12.92 o 
   6   7  14       42.34       55.96     16.22 o 
  -5   8  14      291.19      301.87     22.30 o 
  -4   8  14       46.30       17.64     16.57 o 
  -3   8  14      188.46      122.34     23.28 o 
  -2   8  14      225.16      244.01     17.67 o 
  -1   8  14      484.25      453.80     21.25 o 
   0   8  14      425.82      424.18     34.46 o 
   1   8  14      484.63      448.31     21.85 o 
   2   8  14      229.64      236.46     20.29 o 
   3   8  14      190.95      187.78     38.61 o 
   4   8  14       47.27       39.93     13.26 o 
   5   8  14      282.83      308.43     31.16 o 
  -5   9  14      108.60       87.33     26.12 o 
  -4   9  14       49.31       29.15     18.96 o 
  -3   9  14       16.65       36.53     17.08 o 
  -2   9  14      291.69      265.55     17.34 o 
  -1   9  14      356.97      339.22     19.26 o 
   0   9  14      284.33      292.67     26.64 o 
   1   9  14      362.86      344.27     15.88 o 
   2   9  14      275.00      267.93     20.47 o 
   3   9  14       15.21        6.21     11.09 o 
   4   9  14       47.70       35.72     13.81 o 
   5   9  14      109.57      122.96     19.32 o 
  -4  10  14       91.69       92.86     24.06 o 
  -3  10  14      158.98      162.05     24.54 o 
  -2  10  14      172.70      213.27     19.43 o 
  -1  10  14        7.61        3.00      9.29 o 
   0  10  14      249.47      228.67     47.02 o 
   1  10  14        7.04       -1.67      9.61 o 
   2  10  14      173.51      237.85     37.53 o 
   3  10  14      165.10      192.05     20.48 o 
   4  10  14       91.69      114.94     26.71 o 
  -4  11  14       22.02       -1.03     17.12 o 
  -3  11  14       36.22       48.41     12.64 o 
  -2  11  14      146.91      192.05     19.76 o 
  -1  11  14      333.13      354.63     20.74 o 
   0  11  14       51.37       31.95     12.15 o 
   1  11  14      335.57      348.83     20.96 o 
   2  11  14      151.49      186.01     20.78 o 
   3  11  14       37.15       43.02     13.17 o 
   4  11  14       21.29       18.49     10.67 o 
  -3  12  14       67.96       85.94     15.45 o 
  -2  12  14       34.46       47.19     18.76 o 
  -1  12  14       21.61       33.93     12.57 o 
   0  12  14      111.66      103.50     25.77 o 
   1  12  14       20.72       30.94     11.97 o 
   2  12  14       34.47       31.98     10.50 o 
   3  12  14       67.83       91.89     14.19 o 
  -2  13  14       18.66       24.94     11.87 o 
  -1  13  14       29.72       45.65     13.07 o 
   0  13  14       38.85       36.41     12.96 o 
   1  13  14       29.18       42.88     13.85 o 
   2  13  14       19.69       16.97     13.48 o 
   1   0  15       52.05       48.63      8.28 o 
   2   0  15        5.23       -0.30      5.82 o 
   3   0  15      465.87      519.89     30.99 o 
   4   0  15        7.86        4.15      8.46 o 
   5   0  15       22.76       22.63     10.86 o 
   6   0  15       17.48       18.89     15.79 o 
  -6   1  15       50.30       37.40     12.59 o 
  -5   1  15       35.08        8.41     14.52 o 
  -4   1  15      159.54      151.25     15.99 o 
  -3   1  15       45.53       36.58      9.42 o 
  -2   1  15       21.00       11.15      8.38 o 
  -1   1  15      364.64      357.66     17.34 o 
   0   1  15        1.33       15.07      6.80 o 
   1   1  15      367.20      328.95     13.66 o 
   2   1  15       19.16       11.00      6.80 o 
   3   1  15       46.56       27.69      7.64 o 
   4   1  15      165.29      137.40     16.71 o 
   5   1  15       34.69       26.93     14.61 o 
   6   1  15       52.72       61.21     19.19 o 
  -6   2  15        5.23       -0.40      9.97 o 
  -5   2  15       43.46       30.51     11.37 o 
  -4   2  15      660.22      656.19     25.61 o 
  -3   2  15       22.13       24.04      8.88 o 
  -2   2  15       35.32       39.92      9.63 o 
  -1   2  15      584.85      590.93     16.98 o 
   0   2  15      396.32      404.72     34.36 o 
   1   2  15      583.81      580.88     17.47 o 
   2   2  15       33.65       40.69      7.83 o 
   3   2  15       19.63       13.59      6.94 o 
   4   2  15      660.17      663.94     27.03 o 
   5   2  15       43.13       56.60     17.45 o 
   6   2  15        5.49      -10.44     10.15 o 
  -6   3  15       43.56       36.26     12.71 o 
  -5   3  15        5.24       10.75     10.31 o 
  -4   3  15      496.14      460.93     21.83 o 
  -3   3  15      349.29      351.62     18.10 o 
  -2   3  15      435.49      459.48     19.56 o 
  -1   3  15        3.72        1.16      5.88 o 
   0   3  15       10.29       15.32      7.01 o 
   1   3  15        4.44       10.35      6.43 o 
   2   3  15      432.90      463.68     16.05 o 
   3   3  15      344.72      346.92     19.48 o 
   4   3  15      496.79      475.66     23.31 o 
   5   3  15        4.65        3.19     10.61 o 
   6   3  15       42.47       38.92     17.23 o 
  -6   4  15       51.61       55.41     16.88 o 
  -5   4  15      109.73       79.51     14.20 o 
  -4   4  15       60.24       64.70     12.65 o 
  -3   4  15      201.50      199.87     15.30 o 
  -2   4  15      632.14      592.27     22.02 o 
  -1   4  15      595.99      603.54     17.38 o 
   0   4  15       56.66       37.74      7.66 o 
   1   4  15      596.87      631.96     24.20 o 
   2   4  15      617.47      603.50     24.40 o 
   3   4  15      188.78      206.43     18.84 o 
   4   4  15       59.35       57.90     13.50 o 
   5   4  15      110.47      112.73     16.70 o 
   6   4  15       51.54       61.36     15.51 o 
  -6   5  15       66.23       38.93     13.25 o 
  -5   5  15       86.69       73.75     14.68 o 
  -4   5  15       45.80       39.52     10.93 o 
  -3   5  15       12.42       -6.00      7.20 o 
  -2   5  15      400.90      396.33     26.75 o 
  -1   5  15      149.68      176.79     12.22 o 
   0   5  15      470.21      438.31     20.36 o 
   1   5  15      148.58      154.41     16.17 o 
   2   5  15      384.98      371.04     21.21 o 
   3   5  15       12.38       11.61      9.88 o 
   4   5  15       45.81       49.61     16.71 o 
   5   5  15       84.14       56.94     15.20 o 
   6   5  15       68.35       59.41     14.90 o 
  -6   6  15       15.37       18.06     12.23 o 
  -5   6  15       52.99       37.02     12.65 o 
  -4   6  15      228.53      260.71     18.96 o 
  -3   6  15      300.41      312.90     17.96 o 
  -2   6  15      112.41      129.93     14.05 o 
  -1   6  15      329.28      332.10     17.89 o 
   0   6  15       14.09        7.09      9.52 o 
   1   6  15      330.55      310.26     23.04 o 
   2   6  15      112.37      112.34     15.13 o 
   3   6  15      314.01      342.61     20.36 o 
   4   6  15      226.62      233.22     21.46 o 
   5   6  15       51.68       48.58     14.73 o 
   6   6  15       15.72       15.81     12.55 o 
  -5   7  15       72.36       79.83     15.41 o 
  -4   7  15      144.54      151.11     17.40 o 
  -3   7  15      146.08      162.04     25.64 o 
  -2   7  15       36.04       29.68     13.93 o 
  -1   7  15      532.02      485.46     24.81 o 
   0   7  15       28.18       49.52     11.88 o 
   1   7  15      539.30      527.49     23.69 o 
   2   7  15       34.46       34.73     13.28 o 
   3   7  15      151.36      167.46     18.72 o 
   4   7  15      149.44      154.36     18.90 o 
   5   7  15       72.71       80.96     16.88 o 
  -5   8  15       63.24       70.99     23.98 o 
  -4   8  15      121.67      142.27     27.08 o 
  -3   8  15       16.77       10.96     14.06 o 
  -2   8  15      227.04      230.60     22.84 o 
  -1   8  15      116.28      117.94     15.47 o 
   0   8  15       12.27       24.89     10.48 o 
   1   8  15      117.96      112.63     15.65 o 
   2   8  15      232.63      239.30     19.25 o 
   3   8  15       16.75       15.93     11.93 o 
   4   8  15      124.08      148.17     26.29 o 
   5   8  15       66.12       53.78     19.61 o 
  -4   9  15       58.58       71.21     22.40 o 
  -3   9  15       13.95       13.39     14.46 o 
  -2   9  15      105.88      118.91     15.87 o 
  -1   9  15       19.26        3.68      9.47 o 
   0   9  15      232.42      232.99     22.27 o 
   1   9  15       16.97       18.26     11.05 o 
   2   9  15      104.74       97.76     17.73 o 
   3   9  15       14.17       22.11     12.80 o 
   4   9  15       59.98       80.21     17.05 o 
  -4  10  15       35.19       37.78     20.92 o 
  -3  10  15       71.56       75.97     23.24 o 
  -2  10  15      103.05      132.78     20.35 o 
  -1  10  15       47.11       46.31     12.57 o 
   0  10  15       19.65       18.32     11.02 o 
   1  10  15       50.90       50.66     13.84 o 
   2  10  15       99.73      119.68     14.22 o 
   3  10  15       71.40       92.78     22.08 o 
   4  10  15       34.48       58.43     16.25 o 
  -3  11  15       11.93        4.28     15.64 o 
  -2  11  15      108.84      137.34     27.56 o 
  -1  11  15      109.32      123.71     20.61 o 
   0  11  15        6.26      -12.70     11.38 o 
   1  11  15      109.06       91.14     16.19 o 
   2  11  15      109.36      133.04     14.80 o 
   3  11  15       11.72        5.79     11.83 o 
  -2  12  15       56.96       93.65     31.64 o 
  -1  12  15       52.63       51.48     13.99 o 
   0  12  15       62.61       90.78     15.74 o 
   1  12  15       52.72       48.21     20.53 o 
   2  12  15       56.29       40.58     14.75 o 
   0   0  16      690.11      727.24     24.27 o 
   1   0  16      251.17      242.18     13.03 o 
   2   0  16      820.72      780.04     25.48 o 
   3   0  16      156.65      151.89     15.26 o 
   4   0  16      484.97      473.34     39.09 o 
   5   0  16        1.43       -5.73      8.92 o 
   6   0  16      193.29      190.93     27.49 o 
  -6   1  16       71.08       91.93     15.53 o 
  -5   1  16       15.35        6.47      9.50 o 
  -4   1  16      477.72      476.25     25.94 o 
  -3   1  16       42.41       34.98     10.15 o 
  -2   1  16      177.47      176.98     29.50 o 
  -1   1  16      562.83      562.49     21.42 o 
   0   1  16      609.75      608.82     18.10 o 
   1   1  16      563.99      541.99     19.11 o 
   2   1  16      188.40      213.97     12.84 o 
   3   1  16       40.45       49.81      9.19 o 
   4   1  16      468.50      465.20     21.93 o 
   5   1  16       16.35       32.10     14.98 o 
   6   1  16       70.40       78.73     21.47 o 
  -6   2  16       58.23       55.82     14.43 o 
  -5   2  16      190.51      166.55     18.71 o 
  -4   2  16      145.20      131.93     25.97 o 
  -3   2  16      758.59      728.31     43.74 o 
  -2   2  16       45.75       18.87      9.01 o 
  -1   2  16      238.64      218.07     14.88 o 
   0   2  16      961.76      980.88     23.19 o 
   1   2  16      247.86      239.01     13.26 o 
   2   2  16       46.30       23.82     10.51 o 
   3   2  16      762.09      783.53     28.69 o 
   4   2  16      144.31      170.22     18.31 o 
   5   2  16      200.04      207.13     27.45 o 
   6   2  16       61.64       43.83     18.26 o 
  -6   3  16       17.46       19.52     14.61 o 
  -5   3  16       40.78       47.98     12.90 o 
  -4   3  16       85.39       93.33     19.72 o 
  -3   3  16      146.89      158.46     36.67 o 
  -2   3  16        6.60       -1.56      7.00 o 
  -1   3  16     1446.37     1381.38     34.20 o 
   0   3  16     1144.08     1233.56     26.39 o 
   1   3  16     1455.47     1411.90     29.53 o 
   2   3  16        6.25      -12.31      8.21 o 
   3   3  16      146.23      137.17     16.73 o 
   4   3  16       83.15      115.38     16.67 o 
   5   3  16       40.09       52.10     21.79 o 
   6   3  16       18.28       16.09     16.38 o 
  -6   4  16       44.84       37.45     13.87 o 
  -5   4  16      314.69      291.76     21.12 o 
  -4   4  16      423.33      425.56     21.73 o 
  -3   4  16      239.69      245.90     21.07 o 
  -2   4  16      387.66      395.83     29.48 o 
  -1   4  16       31.68       19.02      7.27 o 
   0   4  16     1159.76     1162.74     25.44 o 
   1   4  16       31.47       25.09     10.34 o 
   2   4  16      383.77      384.95     20.80 o 
   3   4  16      244.31      270.08     19.78 o 
   4   4  16      421.73      426.97     37.02 o 
   5   4  16      309.50      327.65     21.88 o 
   6   4  16       44.50       28.73     14.04 o 
  -5   5  16        2.04        6.53     10.27 o 
  -4   5  16       24.59        3.08      9.51 o 
  -3   5  16       67.95       44.01     11.38 o 
  -2   5  16      152.56      173.55     23.63 o 
  -1   5  16      311.27      280.96     16.81 o 
   0   5  16      305.98      301.70     17.65 o 
   1   5  16      294.98      262.74     17.85 o 
   2   5  16      138.55      149.20     17.53 o 
   3   5  16       63.59       85.34     14.59 o 
   4   5  16       23.92       -2.49     10.25 o 
   5   5  16        2.23        0.93     20.73 o 
  -5   6  16       67.27       59.71     14.45 o 
  -4   6  16      102.00      148.44     17.59 o 
  -3   6  16       80.64       86.57     13.00 o 
  -2   6  16      373.95      392.75     30.73 o 
  -1   6  16      309.39      318.50     39.05 o 
   0   6  16       21.39       33.27     10.87 o 
   1   6  16      299.57      292.23     18.29 o 
   2   6  16      371.45      361.20     47.85 o 
   3   6  16       80.48       88.66     20.07 o 
   4   6  16      104.41      117.51     17.83 o 
   5   6  16       71.55       76.66     17.36 o 
  -5   7  16        8.64        6.96     11.84 o 
  -4   7  16      244.05      245.42     32.62 o 
  -3   7  16       53.64       60.40     18.63 o 
  -2   7  16      246.74      259.44     26.64 o 
  -1   7  16      153.96      191.90     18.14 o 
   0   7  16      600.58      586.63     37.37 o 
   1   7  16      146.46      197.94     19.21 o 
   2   7  16      249.24      249.72     48.59 o 
   3   7  16       54.32       77.22     15.07 o 
   4   7  16      247.57      268.58     22.10 o 
   5   7  16        9.12       -1.16     10.76 o 
  -4   8  16       45.57       49.96     18.89 o 
  -3   8  16      101.96      145.73     25.94 o 
  -2   8  16       44.80       26.64     15.64 o 
  -1   8  16       58.77       50.48     12.27 o 
   0   8  16       77.25       96.34     14.80 o 
   1   8  16       61.52       71.67     14.75 o 
   2   8  16       46.71       50.06     29.63 o 
   3   8  16      101.83      121.09     24.96 o 
   4   8  16       46.55       53.41     14.59 o 
  -4   9  16      161.91      243.84     35.71 o 
  -3   9  16       35.15       51.80     19.70 o 
  -2   9  16       62.99       58.85     12.85 o 
  -1   9  16      114.62      126.08     16.37 o 
   0   9  16      378.94      421.48     27.89 o 
   1   9  16      112.68      123.68     17.54 o 
   2   9  16       62.39       35.73     13.29 o 
   3   9  16       33.81       43.25     14.92 o 
   4   9  16      161.72      201.27     23.22 o 
  -3  10  16      147.45      142.45     27.71 o 
  -2  10  16      203.22      268.14     22.44 o 
  -1  10  16       20.77       10.64     22.99 o 
   0  10  16      119.78      152.77     18.05 o 
   1  10  16       19.80       24.92     12.09 o 
   2  10  16      202.25      288.54     24.29 o 
   3  10  16      150.53      166.84     26.08 o 
  -2  11  16       87.43      116.66     16.91 o 
  -1  11  16       58.36       57.88     16.99 o 
   0  11  16       47.36       43.05     13.62 o 
   1  11  16       54.80       52.88     14.49 o 
   2  11  16       87.25      103.39     18.10 o 
  -1  12  16      100.03      100.48     16.37 o 
   0  12  16        0.79       13.20     11.57 o 
   1  12  16       99.48      111.90     17.47 o 
   1   0  17      230.37      239.43     14.75 o 
   2   0  17      293.30      273.35     19.41 o 
   3   0  17       19.02       18.98      8.94 o 
   4   0  17      169.75      142.81     15.81 o 
   5   0  17        4.82        6.46     14.13 o 
   6   0  17      195.37      172.30     27.12 o 
  -6   1  17       45.63       50.51     19.70 o 
  -5   1  17      175.22      178.59     42.45 o 
  -4   1  17       68.64       41.95     15.83 o 
  -3   1  17      791.65      780.01     27.58 o 
  -2   1  17       44.26       26.65      9.06 o 
  -1   1  17       66.61       55.84     11.57 o 
   0   1  17       51.70       56.24     11.54 o 
   1   1  17       64.83       81.68     14.09 o 
   2   1  17       46.61       30.88      8.66 o 
   3   1  17      798.06      787.08     23.13 o 
   4   1  17       70.41       60.40     18.41 o 
   5   1  17      176.78      183.59     26.71 o 
   6   1  17       43.67       28.70     18.12 o 
  -6   2  17       24.86       20.44     12.30 o 
  -5   2  17       23.88        2.99     10.13 o 
  -4   2  17       42.93       47.38     11.56 o 
  -3   2  17      163.45      143.34     15.59 o 
  -2   2  17        1.84       -5.10      6.94 o 
  -1   2  17       33.56       40.78     10.66 o 
   0   2  17       28.77       27.49      7.78 o 
   1   2  17       30.19       30.41      8.30 o 
   2   2  17        1.81       -7.13      5.95 o 
   3   2  17      161.66      169.63     30.35 o 
   4   2  17       42.09       32.98     15.57 o 
   5   2  17       23.83        4.24     15.35 o 
   6   2  17       24.32       50.25     19.55 o 
  -5   3  17      225.12      211.57     38.22 o 
  -4   3  17       11.49       13.43      9.85 o 
  -3   3  17       33.45       24.40      9.86 o 
  -2   3  17       80.19       54.02     11.19 o 
  -1   3  17      500.57      523.19     21.52 o 
   0   3  17      314.14      315.66     14.22 o 
   1   3  17      498.19      457.86     41.28 o 
   2   3  17       77.20       73.79     13.96 o 
   3   3  17       33.62       33.57     11.85 o 
   4   3  17       10.79       20.75     11.69 o 
   5   3  17      226.41      264.93     24.46 o 
  -5   4  17       15.95       10.26     11.20 o 
  -4   4  17        7.65        4.20      9.04 o 
  -3   4  17       23.89       10.63      9.16 o 
  -2   4  17      219.76      250.25     23.83 o 
  -1   4  17      339.88      325.97     17.68 o 
   0   4  17       51.35       44.90     16.60 o 
   1   4  17      353.48      335.01     19.33 o 
   2   4  17      221.95      259.18     36.66 o 
   3   4  17       23.30        5.82     10.07 o 
   4   4  17        8.36       19.48     11.98 o 
   5   4  17       15.79        7.78     11.49 o 
  -5   5  17        9.86        6.44     10.37 o 
  -4   5  17       84.56       60.38     13.26 o 
  -3   5  17      399.16      360.28     22.23 o 
  -2   5  17       96.39      115.86     33.70 o 
  -1   5  17       83.50       88.73     19.70 o 
   0   5  17      368.59      370.62     19.86 o 
   1   5  17       88.53       80.59     13.92 o 
   2   5  17       96.01      112.83     17.89 o 
   3   5  17      382.27      352.88     21.40 o 
   4   5  17       82.30       78.95     15.26 o 
   5   5  17       10.02       12.65     21.86 o 
  -5   6  17       34.46       14.15     11.47 o 
  -4   6  17       46.06       24.68     11.00 o 
  -3   6  17      107.76      135.44     24.68 o 
  -2   6  17      228.98      268.37     31.18 o 
  -1   6  17       32.34       38.70     16.49 o 
   0   6  17       97.71      128.29     16.04 o 
   1   6  17       36.46       20.64     11.22 o 
   2   6  17      222.16      227.50     41.51 o 
   3   6  17      109.59      121.87     17.50 o 
   4   6  17       46.30       52.02     15.13 o 
   5   6  17       35.16       34.42     14.51 o 
  -4   7  17       22.10       -0.22     16.16 o 
  -3   7  17       56.65       53.28     19.19 o 
  -2   7  17       13.43        0.77     13.87 o 
  -1   7  17      123.66      133.89     20.13 o 
   0   7  17      190.19      191.81     27.39 o 
   1   7  17      133.57      144.88     18.63 o 
   2   7  17       13.62        4.87     10.76 o 
   3   7  17       54.90       81.98     16.66 o 
   4   7  17       22.44        1.63     11.98 o 
  -4   8  17       20.21       15.53     17.64 o 
  -3   8  17       23.53       23.83     16.57 o 
  -2   8  17      104.18      100.28     23.28 o 
  -1   8  17        5.23        3.00     12.82 o 
   0   8  17      134.05      123.53     16.43 o 
   1   8  17        5.99        6.09     10.48 o 
   2   8  17      105.18      118.03     17.92 o 
   3   8  17       22.69       12.12     13.96 o 
   4   8  17       22.39        8.05     12.85 o 
  -3   9  17       93.38      104.63     23.54 o 
  -2   9  17       16.23       40.84     18.78 o 
  -1   9  17       89.35       94.24     15.59 o 
   0   9  17      225.27      224.11     36.54 o 
   1   9  17       92.11       88.49     16.58 o 
   2   9  17       13.97        5.33     11.53 o 
   3   9  17       92.55      103.19     18.44 o 
  -3  10  17       18.79       55.82     21.21 o 
  -2  10  17       57.38       46.12     19.66 o 
  -1  10  17       49.09       43.62     15.02 o 
   0  10  17       34.79       21.86     17.67 o 
   1  10  17       51.56       46.32     14.98 o 
   2  10  17       56.51       60.84     15.30 o 
   3  10  17       19.06       37.04     15.10 o 
  -1  11  17       33.04       25.39     12.48 o 
   0  11  17        7.86        5.85     11.28 o 
   1  11  17       33.14       13.31     11.17 o 
   0   0  18       89.92      109.95     19.59 o 
   1   0  18      322.63      338.60     18.48 o 
   2   0  18       10.86       11.25      9.28 o 
   3   0  18       97.87       79.33     13.18 o 
   4   0  18       17.04       -9.76      8.23 o 
   5   0  18      166.04      190.16     28.70 o 
  -5   1  18      114.40      111.55     16.53 o 
  -4   1  18       63.93       57.44     13.11 o 
  -3   1  18      306.08      290.38     19.70 o 
  -2   1  18      106.24      102.86     14.08 o 
  -1   1  18      197.70      205.20     17.75 o 
   0   1  18      300.86      324.46     19.92 o 
   1   1  18      203.62      222.56     22.08 o 
   2   1  18      102.44       94.48     12.30 o 
   3   1  18      314.47      338.51     27.60 o 
   4   1  18       63.34       58.48     20.03 o 
   5   1  18      114.29      124.11     25.42 o 
  -5   2  18       90.95       97.56     15.84 o 
  -4   2  18      164.08      155.28     17.81 o 
  -3   2  18       13.49        2.98      8.53 o 
  -2   2  18      564.14      538.87     24.66 o 
  -1   2  18      123.79      137.68     29.87 o 
   0   2  18      217.12      247.16     21.95 o 
   1   2  18      132.92      143.38     13.24 o 
   2   2  18      568.36      560.90     24.82 o 
   3   2  18       11.73        4.40     10.45 o 
   4   2  18      170.23      201.13     20.89 o 
   5   2  18       92.06       83.90     23.28 o 
  -5   3  18       12.98        2.03     21.16 o 
  -4   3  18       38.83       36.98     11.99 o 
  -3   3  18        1.53       -5.10      8.39 o 
  -2   3  18       45.76       53.66     11.96 o 
  -1   3  18      373.53      357.51     29.88 o 
   0   3  18        9.75       13.15      9.51 o 
   1   3  18      376.47      353.62     20.30 o 
   2   3  18       49.65       63.80     13.95 o 
   3   3  18        1.61      -13.54      9.02 o 
   4   3  18       35.58       32.31     13.39 o 
   5   3  18       12.15        9.91     12.73 o 
  -5   4  18       27.66       25.66     11.90 o 
  -4   4  18       63.95       86.72     14.53 o 
  -3   4  18       93.99       87.39     13.96 o 
  -2   4  18      772.49      808.55     44.53 o 
  -1   4  18      170.58      159.61     25.75 o 
   0   4  18       19.45       13.45     11.00 o 
   1   4  18      166.12      174.72     34.66 o 
   2   4  18      765.26      797.65     51.34 o 
   3   4  18       91.51       89.69     16.15 o 
   4   4  18       65.01       58.08     14.94 o 
   5   4  18       27.60       18.46     30.25 o 
  -5   5  18       62.26       71.69     28.76 o 
  -4   5  18       81.74       88.31     14.65 o 
  -3   5  18       93.28       81.87     14.41 o 
  -2   5  18      155.51      185.58     27.08 o 
  -1   5  18       27.64       33.13     16.16 o 
   0   5  18      260.84      239.59     18.47 o 
   1   5  18       29.03       18.06     11.50 o 
   2   5  18      157.52      183.65     19.89 o 
   3   5  18       87.62       97.18     23.69 o 
   4   5  18       80.79      104.33     17.97 o 
   5   5  18       60.41       79.98     17.07 o 
  -4   6  18       69.63       98.44     25.24 o 
  -3   6  18       70.87       82.76     21.80 o 
  -2   6  18      114.83      154.15     26.38 o 
  -1   6  18      232.46      281.99     27.19 o 
   0   6  18       43.68       49.44     12.49 o 
   1   6  18      229.70      282.01     26.31 o 
   2   6  18      117.66      135.74     18.03 o 
   3   6  18       69.12       53.01     14.91 o 
   4   6  18       72.34       86.03     16.91 o 
  -4   7  18       34.47       23.24     18.30 o 
  -3   7  18       35.50       41.43     19.00 o 
  -2   7  18        0.37        1.81     14.68 o 
  -1   7  18       70.81       64.05     20.48 o 
   0   7  18      241.43      250.76     21.54 o 
   1   7  18       73.36       81.93     15.78 o 
   2   7  18        0.19       -1.29     10.55 o 
   3   7  18       36.75       26.14     13.68 o 
   4   7  18       32.33       52.34     15.74 o 
  -3   8  18       36.23       23.61     17.41 o 
  -2   8  18       86.06      108.21     23.87 o 
  -1   8  18      224.79      293.57     29.52 o 
   0   8  18       25.86       16.47     11.69 o 
   1   8  18      220.43      265.08     23.04 o 
   2   8  18       86.55      112.38     18.00 o 
   3   8  18       34.84       46.26     15.71 o 
  -3   9  18       23.75       28.11     18.30 o 
  -2   9  18        5.97       -3.10     14.13 o 
  -1   9  18       12.56       -1.76      9.72 o 
   0   9  18      360.26      384.46     22.56 o 
   1   9  18       11.99        2.36     11.71 o 
   2   9  18        6.26       -8.02     10.75 o 
   3   9  18       24.60       20.26     13.71 o 
  -2  10  18       58.27       67.59     21.66 o 
  -1  10  18      121.09      142.45     18.98 o 
   0  10  18       18.65       23.29     13.89 o 
   1  10  18      125.69      145.93     19.43 o 
   2  10  18       58.86       48.91     15.20 o 
   1   0  19       18.67        4.68      9.02 o 
   2   0  19       15.42       26.03     10.58 o 
   3   0  19       58.25       64.01     13.16 o 
   4   0  19       65.55       72.57     20.40 o 
   5   0  19       18.40       25.05     18.00 o 
  -5   1  19       10.75        0.30     14.76 o 
  -4   1  19      132.21      121.43     16.70 o 
  -3   1  19      239.00      217.74     19.16 o 
  -2   1  19       38.04       29.13     10.58 o 
  -1   1  19      181.26      163.52     26.47 o 
   0   1  19      366.55      383.85     20.41 o 
   1   1  19      174.22      190.92     18.05 o 
   2   1  19       39.78       27.41      9.23 o 
   3   1  19      237.84      285.64     26.53 o 
   4   1  19      133.70      142.71     24.94 o 
   5   1  19       11.49       -9.48     16.75 o 
  -5   2  19       83.95       84.60     16.02 o 
  -4   2  19       64.57       57.74     13.64 o 
  -3   2  19       27.40       24.66     11.31 o 
  -2   2  19      461.11      414.36     21.26 o 
  -1   2  19        3.89        5.13      9.10 o 
   0   2  19       99.69      109.21     14.79 o 
   1   2  19        2.99       11.02      8.30 o 
   2   2  19      460.11      442.64     34.92 o 
   3   2  19       26.52       60.82     18.58 o 
   4   2  19       65.10       69.03     20.88 o 
   5   2  19       85.23       76.70     22.25 o 
  -4   3  19       27.55       31.64     11.66 o 
  -3   3  19      401.05      357.41     20.55 o 
  -2   3  19        5.05        1.92      8.92 o 
  -1   3  19      367.15      342.66     19.37 o 
   0   3  19       78.00       43.43     18.19 o 
   1   3  19      363.53      365.28     21.05 o 
   2   3  19        4.25       14.65     11.73 o 
   3   3  19      405.85      365.64     51.38 o 
   4   3  19       31.12        2.57     12.16 o 
  -4   4  19      101.64      109.43     16.42 o 
  -3   4  19       86.77       78.85     14.03 o 
  -2   4  19      118.72      152.55     16.65 o 
  -1   4  19       35.94       39.37     16.79 o 
   0   4  19      104.55      109.54     24.35 o 
   1   4  19       32.19       28.52     16.75 o 
   2   4  19      118.73      157.71     19.02 o 
   3   4  19       89.25      109.94     17.66 o 
   4   4  19       99.95      134.62     19.55 o 
  -4   5  19       60.33       52.35     13.93 o 
  -3   5  19       21.58       16.42     16.82 o 
  -2   5  19      167.83      104.63     23.47 o 
  -1   5  19      243.89      284.79     32.06 o 
   0   5  19       32.14      -12.84     14.50 o 
   1   5  19      247.48      278.42     56.28 o 
   2   5  19      172.63      219.77     28.78 o 
   3   5  19       20.96       21.18     26.10 o 
   4   5  19       60.54       51.82     15.33 o 
  -4   6  19       78.37       76.34     22.58 o 
  -3   6  19      122.08      152.49     27.04 o 
  -2   6  19       21.94       10.92     15.83 o 
  -1   6  19      210.64      217.20     29.85 o 
   0   6  19        5.31        6.08     10.70 o 
   1   6  19      204.46      199.30     28.69 o 
   2   6  19       21.67       10.43     12.39 o 
   3   6  19      127.04      153.22     19.96 o 
   4   6  19       79.34       96.01     19.46 o 
  -3   7  19      142.48      117.33     25.75 o 
  -2   7  19      177.70      217.83     31.66 o 
  -1   7  19       39.79       62.61     20.73 o 
   0   7  19      203.56      206.70     35.18 o 
   1   7  19       39.56       33.71     17.05 o 
   2   7  19      182.95      218.54     22.70 o 
   3   7  19      146.58      195.12     22.51 o 
  -2   8  19      258.56      291.58     35.27 o 
  -1   8  19       64.51       45.34     20.07 o 
   0   8  19        3.24        9.44     11.31 o 
   1   8  19       63.09       77.33     15.80 o 
   2   8  19      261.77      284.85     76.52 o 
  -2   9  19       72.77       94.82     25.09 o 
  -1   9  19        5.87      -12.69     15.27 o 
   0   9  19       59.25       82.72     16.93 o 
   1   9  19        5.92       -5.85     11.86 o 
   2   9  19       69.35       85.10     18.36 o 
   0   0  20       11.61       17.97     15.13 o 
   1   0  20       40.46       53.30     21.36 o 
   2   0  20      207.45      204.76     29.31 o 
   3   0  20      190.19      181.23     26.86 o 
   4   0  20      251.88      294.24     34.53 o 
  -4   1  20       24.47       15.75     20.35 o 
  -3   1  20       51.54       43.60     14.56 o 
  -2   1  20       37.35       26.02     12.60 o 
  -1   1  20       78.21       77.94     19.81 o 
   0   1  20      681.59      777.24     28.36 o 
   1   1  20       78.30       81.31     14.00 o 
   2   1  20       38.56       15.61     16.49 o 
   3   1  20       53.69       40.55     19.48 o 
   4   1  20       24.42       24.57     17.67 o 
  -4   2  20       19.33       10.68     10.72 o 
  -3   2  20       22.70       12.66     10.15 o 
  -2   2  20      124.82      126.45     15.89 o 
  -1   2  20      298.39      276.12     49.72 o 
   0   2  20       46.28       30.82     26.88 o 
   1   2  20      285.49      268.52     30.81 o 
   2   2  20      125.20      137.93     18.34 o 
   3   2  20       22.71        1.98     11.55 o 
   4   2  20       19.48       31.32     18.78 o 
  -4   3  20       83.83       79.52     20.77 o 
  -3   3  20       13.60        1.62     13.72 o 
  -2   3  20      254.23      241.29     26.90 o 
  -1   3  20      299.76      283.94     27.12 o 
   0   3  20      108.54      101.17     22.80 o 
   1   3  20      299.36      290.18     28.00 o 
   2   3  20      243.30      275.02     26.95 o 
   3   3  20       13.81        3.32     12.18 o 
   4   3  20       83.53       84.22     18.10 o 
  -4   4  20       15.42       14.25     11.78 o 
  -3   4  20       24.59       12.84     20.99 o 
  -2   4  20      288.41      325.38     29.41 o 
  -1   4  20       85.21       72.46     20.07 o 
   0   4  20        1.98        9.11     17.71 o 
   1   4  20       85.70       66.15     15.34 o 
   2   4  20      288.79      316.00     25.16 o 
   3   4  20       24.02       16.95     13.25 o 
   4   4  20       15.69       28.89     16.88 o 
  -3   5  20       43.88       30.84     17.38 o 
  -2   5  20       12.96        0.30     13.69 o 
  -1   5  20       38.64       26.08     16.79 o 
   0   5  20      626.82      640.79     40.33 o 
   1   5  20       37.59       49.10     14.29 o 
   2   5  20       12.77       -1.25     12.12 o 
   3   5  20       44.44       13.60     13.27 o 
  -3   6  20       76.92       51.73     20.11 o 
  -2   6  20        2.48        3.06     15.35 o 
  -1   6  20       72.34       61.25     21.55 o 
   0   6  20      130.23      179.05     28.96 o 
   1   6  20       73.75       83.50     16.12 o 
   2   6  20        2.87        1.94     12.76 o 
   3   6  20       78.63       95.86     18.50 o 
  -2   7  20       69.22      111.27     25.16 o 
  -1   7  20        9.46       -1.44     14.98 o 
   0   7  20       46.61       80.73     21.99 o 
   1   7  20       10.16        0.01     22.76 o 
   2   7  20       72.63       69.81     20.42 o 
  -1   8  20       50.04       79.40     22.76 o 
   0   8  20       53.10       42.61     19.78 o 
   1   8  20       52.42       75.28     16.44 o 
   1   0  21      616.04      574.60     37.39 o 
   2   0  21        3.56      -13.01      9.39 o 
   3   0  21       11.71      -10.88     14.91 o 
  -3   1  21       33.13       29.01     11.90 o 
  -2   1  21       36.19       17.50     11.56 o 
  -1   1  21      492.60      463.67     23.01 o 
   0   1  21       15.93       18.33     10.96 o 
   1   1  21      499.31      487.73     23.48 o 
   2   1  21       37.32        6.53     16.71 o 
   3   1  21       33.51       28.08     17.30 o 
  -3   2  21      120.37      133.10     17.47 o 
  -2   2  21       91.14       77.05     14.30 o 
  -1   2  21       53.06       44.42     12.33 o 
   0   2  21      395.53      415.92     32.39 o 
   1   2  21       52.24       71.02     20.29 o 
   2   2  21       94.65      102.78     17.53 o 
   3   2  21      115.28      200.15     29.70 o 
  -3   3  21       11.80        1.96     13.91 o 
  -2   3  21       29.99       21.90     11.34 o 
  -1   3  21       39.40       18.30     16.71 o 
   0   3  21       24.72       31.91     17.71 o 
   1   3  21       37.40       52.02     20.18 o 
   2   3  21       30.36       36.22     16.60 o 
   3   3  21       13.26       15.43     12.83 o 
  -3   4  21       40.05       55.23     19.59 o 
  -2   4  21       48.61       37.74     17.56 o 
  -1   4  21      152.50      189.05     28.93 o 
   0   4  21      227.73      327.66     35.12 o 
   1   4  21      149.99      162.89     28.04 o 
   2   4  21       47.68       25.83     14.89 o 
   3   4  21       37.52       29.16     24.35 o 
  -2   5  21        0.97        8.15     14.83 o 
  -1   5  21      210.76      240.85     32.02 o 
   0   5  21       35.71       37.08     19.44 o 
   1   5  21      205.58      197.28     30.51 o 
   2   5  21        1.23      -17.02     11.35 o 
  -2   6  21      132.43      128.54     28.96 o 
  -1   6  21      149.31      142.23     27.19 o 
   0   6  21       16.58        1.03     17.60 o 
   1   6  21      147.58      148.80     28.00 o 
   2   6  21      129.38      178.82     22.09 o 
   0   7  21       18.73       23.17     19.00 o 
   0   0  22     1464.15     1699.12     63.79 o 
   1   0  22       12.41       25.81     11.44 o 
   2   0  22        6.95      -13.47     15.72 o 
  -2   1  22       48.49       47.75     14.37 o 
  -1   1  22      178.45      176.33     19.14 o 
   0   1  22       11.23        9.78     11.94 o 
   1   1  22      177.44      203.36     28.93 o 
   2   1  22       47.54       20.62     18.82 o 
  -2   2  22       93.04       98.23     16.76 o 
  -1   2  22       11.75       -5.39     12.06 o 
   0   2  22        1.76       23.65     18.12 o 
   1   2  22       11.68        7.60     16.86 o 
   2   2  22       85.83       51.91     21.62 o 
  -2   3  22       61.77       38.89     17.71 o 
  -1   3  22       36.41       48.89     19.70 o 
   0   3  22        3.52      -19.20     12.80 o 
   1   3  22       37.41       33.06     19.26 o 
   2   3  22       60.62       62.46     21.69 o 
  -1   4  22       33.56       62.20     21.33 o 
   0   4  22        9.30       18.59     16.71 o 
   1   4  22       32.89       24.50     18.19 o 
  -1   5  22       47.67       54.09     22.40 o 
   0   5  22        5.45      -22.03     14.68 o 
   1   5  22       47.94       77.22     23.54 o 
   1   0  23        6.65      -22.36     14.91 o 
  -1   1  23       83.22       78.35     18.48 o 
   0   1  23        4.91       -4.54     14.94 o 
   0   2  23       74.64       41.84     19.11 o 
                                                 
